# Supplementary material for: Methyl 4-methyl­sulfonyl-2-nitro­benzoate
Source: Acta Crystallogr Sect E Struct Rep Online. 2010 Jun 16;66(Pt 7):o1669. doi: 10.1107/S1600536810021914 (PMC3006783; doi:10.1107/S1600536810021914)
Supplement: Supplementary file 2 [file e-66-o1669-Isup2.hkl]

# 
# h,k,l, Fc-squared, Fo-squared, sigma(Fo-squared) and status flag 
# 
data_I
_shelx_title ' 100304-4 in P1              New: P21/c' 
_shelx_refln_list_code          4 
_shelx_F_calc_maximum      147.71 
_exptl_crystal_F_000       536.00 
_reflns_d_resolution_high  0.7499 
 
loop_ 
 _symmetry_equiv_pos_as_xyz 
 'x, y, z' 
 '-x, y+1/2, -z+1/2' 
 '-x, -y, -z' 
 'x, -y-1/2, z-1/2' 
 
_cell_length_a     9.0108 
_cell_length_b     8.7671 
_cell_length_c    14.4761 
_cell_angle_alpha  90.000 
_cell_angle_beta   98.955 
_cell_angle_gamma  90.000 
 
_shelx_F_squared_multiplier     1.000 
 
loop_ 
 _refln_index_h 
 _refln_index_k 
 _refln_index_l 
 _refln_F_squared_calc 
 _refln_F_squared_meas 
 _refln_F_squared_sigma 
 _refln_observed_status 
   2   0   0     7640.69     7670.66     57.89 o 
   3   0   0      180.44      199.68      4.15 o 
   4   0   0     1088.94      994.14     11.86 o 
   5   0   0      243.16      258.26      5.98 o 
   6   0   0     1849.80     1706.85     19.49 o 
   7   0   0      507.69      495.75     14.58 o 
   8   0   0      173.21      187.14      6.53 o 
   9   0   0       56.47       56.42      8.55 o 
  10   0   0        0.98        4.30      3.86 o 
   1   1   0      356.05      332.10      5.53 o 
   2   1   0     2059.53     2064.59     15.71 o 
   3   1   0      277.24      238.67      4.35 o 
   4   1   0      874.11      942.19      8.12 o 
   5   1   0     1637.20     1665.19     12.84 o 
   6   1   0      373.75      419.00      7.08 o 
   7   1   0       42.06       45.71      2.51 o 
   8   1   0       78.83       74.13      4.17 o 
   9   1   0      141.12      133.42      6.20 o 
  10   1   0        9.88       11.37      4.98 o 
  11   1   0        1.51        4.38      4.77 o 
   0   2   0     3967.26     3909.14     67.34 o 
   1   2   0     6145.75     6141.52     31.60 o 
   2   2   0    15664.14    15249.36     78.13 o 
   3   2   0       12.22       10.89      0.89 o 
   4   2   0     3188.01     3323.06     20.43 o 
   5   2   0      452.42      477.11      5.95 o 
   6   2   0      340.59      358.57      5.53 o 
   7   2   0       43.51       45.39      2.78 o 
   8   2   0        8.52       10.27      2.35 o 
   9   2   0        1.78        3.70      1.88 o 
  10   2   0      184.44      178.53     15.65 o 
  11   2   0        5.76        8.61      5.42 o 
   1   3   0      206.20      212.78      4.30 o 
   2   3   0        2.95        0.59      0.63 o 
   3   3   0     3162.26     3233.44     20.52 o 
   4   3   0       66.56       62.61      2.06 o 
   5   3   0      997.04      960.37      9.12 o 
   6   3   0      121.34      119.79      3.75 o 
   7   3   0      683.89      642.45     13.09 o 
   8   3   0       31.71       29.39      3.63 o 
   9   3   0      217.74      216.89      8.91 o 
  10   3   0       41.49       49.94      5.08 o 
  11   3   0       80.42       77.57     19.92 o 
   0   4   0      219.06      251.98      8.97 o 
   1   4   0       28.66       36.73      2.31 o 
   2   4   0      267.32      232.26      3.57 o 
   3   4   0      530.86      572.39      6.14 o 
   4   4   0      461.40      495.88      5.96 o 
   5   4   0       10.52        6.89      1.52 o 
   6   4   0        1.42        4.14      1.79 o 
   7   4   0        1.56        3.39      1.73 o 
   8   4   0       52.59       56.39      5.02 o 
   9   4   0        5.89        3.63      2.03 o 
  10   4   0        0.17        2.47      2.18 o 
  11   4   0        0.00        2.52      3.31 o 
   1   5   0      307.35      326.45      5.73 o 
   2   5   0       18.92       25.06      1.50 o 
   3   5   0       60.20       57.16      2.19 o 
   4   5   0      575.25      566.30     11.28 o 
   5   5   0      338.11      328.19      7.22 o 
   6   5   0       54.19       55.60      5.22 o 
   7   5   0       67.57       65.04      5.34 o 
   8   5   0       21.23       17.06      3.21 o 
   9   5   0      117.28      124.78      7.99 o 
  10   5   0        3.21        5.14      2.63 o 
   0   6   0     1072.85     1049.79     24.20 o 
   1   6   0       12.71       12.97      2.00 o 
   2   6   0      739.21      720.47      8.68 o 
   3   6   0      152.80      157.77      5.85 o 
   4   6   0      382.29      386.95      7.99 o 
   5   6   0        1.13       -1.30      1.30 o 
   6   6   0       19.35       22.42      3.32 o 
   7   6   0       19.26       20.59      3.56 o 
   8   6   0       55.83       61.75      5.84 o 
   9   6   0        4.85        3.89      2.36 o 
  10   6   0       21.69       15.06      3.74 o 
   1   7   0        0.60        0.96      1.67 o 
   2   7   0       16.19       17.86      2.61 o 
   3   7   0      213.71      209.99      6.87 o 
   4   7   0      266.72      271.33     34.80 o 
   5   7   0        1.82       -1.71      1.96 o 
   6   7   0       82.17       87.58      8.09 o 
   7   7   0        1.32        3.49      2.06 o 
   8   7   0       29.10       27.24      4.27 o 
   9   7   0        7.70        5.02      4.04 o 
   0   8   0      364.08      379.15     16.17 o 
   1   8   0        8.23        6.71      1.94 o 
   2   8   0      238.23      237.18      9.12 o 
   3   8   0       24.48       22.46      3.11 o 
   4   8   0       41.72       42.80      6.50 o 
   5   8   0      102.81       98.92      8.53 o 
   6   8   0      173.14      166.27     11.00 o 
   7   8   0       15.48       12.51      4.20 o 
   8   8   0       51.54       62.56      8.23 o 
   1   9   0      259.53      267.28     12.62 o 
   2   9   0       13.03       11.07      3.04 o 
   3   9   0       87.99       88.79      7.61 o 
   4   9   0        4.81        1.09      3.81 o 
   5   9   0       62.74       51.58      6.99 o 
   6   9   0        6.97        9.70      3.83 o 
   7   9   0       41.73       38.77      6.66 o 
   1  10   0        7.58       11.46      4.84 o 
   2  10   0        4.97        4.28      3.63 o 
   3  10   0        0.08       -2.72      2.72 o 
   4  10   0       14.19       22.04      6.99 o 
   5  10   0        0.03        7.42      3.61 o 
   6  10   0        5.29        4.71      3.83 o 
   3  11   0       65.90       88.05     12.29 o 
   4  11   0        0.00        3.63      4.48 o 
 -10   1   1      198.42      199.16     10.22 o 
  -9   1   1        0.10       -0.72      1.84 o 
  -8   1   1      252.65      247.27      5.86 o 
  -7   1   1        2.17        4.42      1.15 o 
  -6   1   1     1926.68     1920.77     19.62 o 
  -5   1   1        1.29        0.45      0.73 o 
  -4   1   1     2435.85     2391.66     15.45 o 
  -3   1   1     1050.71      984.00      7.43 o 
  -2   1   1      309.76      265.17      4.33 o 
  -1   1   1     3391.56     3439.76     26.64 o 
   0   1   1       16.29       18.12      1.03 o 
   1   1   1     2533.43     2617.32     25.66 o 
   2   1   1     2977.31     2945.15     18.53 o 
   3   1   1      571.87      567.72      5.45 o 
   4   1   1     8409.19     8472.55     45.30 o 
   5   1   1      700.30      694.39      7.47 o 
   6   1   1     2591.75     2603.55     18.81 o 
   7   1   1      147.87      156.36      4.07 o 
   8   1   1     1595.27     1610.23     16.72 o 
   9   1   1       90.68       87.40      5.60 o 
  10   1   1      270.47      272.11     17.27 o 
  11   1   1        0.00       -2.53      3.78 o 
 -11   2   1       10.63       15.93      4.32 o 
 -10   2   1        6.23        4.01      2.86 o 
  -9   2   1        2.73        4.14      2.03 o 
  -8   2   1       15.67       19.16      2.93 o 
  -7   2   1      281.32      247.37      7.25 o 
  -6   2   1       22.98       24.56      1.74 o 
  -5   2   1      153.25      169.28      4.20 o 
  -4   2   1       44.78       47.73      1.74 o 
  -3   2   1      720.19      855.31      6.89 o 
  -2   2   1      533.39      569.77      5.56 o 
  -1   2   1    21819.55    20620.29    154.08 o 
   0   2   1        1.27        1.21      0.51 o 
   1   2   1     5550.15     5433.83     31.46 o 
   2   2   1     2232.92     2273.01     17.19 o 
   3   2   1       30.01       19.73      1.44 o 
   4   2   1      330.00      376.02      4.82 o 
   5   2   1      411.72      413.95      5.57 o 
   6   2   1       10.93       14.98      1.52 o 
   7   2   1       51.33       41.83      3.41 o 
   8   2   1      166.10      150.22      6.70 o 
   9   2   1       16.56       17.18      6.69 o 
  10   2   1        8.33        9.38      2.80 o 
  11   2   1       21.17       25.88      7.80 o 
 -11   3   1        0.04        1.61      3.17 o 
 -10   3   1       21.03       27.76      9.02 o 
  -9   3   1        1.69        0.69      1.90 o 
  -8   3   1       75.00       79.80      8.86 o 
  -7   3   1       21.14       21.14      3.00 o 
  -6   3   1       73.47       73.04      4.19 o 
  -5   3   1      114.02      125.90      3.04 o 
  -4   3   1        9.11        5.08      0.87 o 
  -3   3   1      147.35      173.04      4.02 o 
  -2   3   1     1457.91     1505.68     11.76 o 
  -1   3   1      968.00     1062.43      9.70 o 
   0   3   1     1482.89     1516.85     12.64 o 
   1   3   1       84.32       94.14      1.94 o 
   2   3   1     3510.22     3688.61     26.26 o 
   3   3   1     4067.94     4435.06     25.68 o 
   4   3   1      960.76      971.40      8.72 o 
   5   3   1       44.97       34.64      2.55 o 
   6   3   1       88.50       89.36      5.04 o 
   7   3   1        1.95        1.39      1.31 o 
   8   3   1       94.96       98.31      6.00 o 
   9   3   1       17.52       19.47      3.33 o 
  10   3   1       33.25       42.54      4.84 o 
  11   3   1        6.07        4.67      5.52 o 
 -11   4   1       58.47       54.92      7.51 o 
 -10   4   1       14.53       11.83      4.05 o 
  -9   4   1      104.62      105.60     11.71 o 
  -8   4   1        1.93       -0.88      1.45 o 
  -7   4   1       22.17       25.10      4.08 o 
  -6   4   1        0.85        1.07      1.48 o 
  -5   4   1        4.16        2.56      1.06 o 
  -4   4   1      147.90      156.50      3.72 o 
  -3   4   1     3742.22     3830.51     27.34 o 
  -2   4   1      830.02      854.60      8.05 o 
  -1   4   1     1785.51     1692.96     14.72 o 
   0   4   1        7.57        4.58      0.96 o 
   1   4   1      445.15      359.67      5.94 o 
   2   4   1       10.08        7.40      1.11 o 
   3   4   1      951.94      970.30      9.21 o 
   4   4   1       53.52       49.32      3.00 o 
   5   4   1      340.51      342.44      9.03 o 
   6   4   1        4.07        2.83      1.34 o 
   7   4   1        8.39       16.46      5.21 o 
   8   4   1       61.16       73.21      6.29 o 
   9   4   1      111.41      109.75      6.97 o 
  10   4   1       18.53       18.69      3.74 o 
  11   4   1       72.28       80.87      9.01 o 
 -10   5   1       46.57       50.57      5.68 o 
  -9   5   1        1.67        2.05      2.07 o 
  -8   5   1       49.91       46.20      4.78 o 
  -7   5   1        1.14        1.06      1.58 o 
  -6   5   1       10.24        6.03      1.96 o 
  -5   5   1      240.73      248.67      7.75 o 
  -4   5   1      522.30      499.87      7.29 o 
  -3   5   1       93.98       91.09      3.36 o 
  -2   5   1      722.10      747.51      7.11 o 
  -1   5   1       15.72       16.72      1.62 o 
   0   5   1     1384.37     1429.34     14.05 o 
   1   5   1       15.48       12.45      1.51 o 
   2   5   1      628.14      671.89      7.21 o 
   3   5   1      324.49      335.48      5.71 o 
   4   5   1        0.35        0.11      1.06 o 
   5   5   1       29.80       27.43      2.69 o 
   6   5   1      134.11      113.06      6.25 o 
   7   5   1        0.14       -0.43      2.18 o 
   8   5   1      160.95      155.15     10.86 o 
   9   5   1        6.39        3.84      2.41 o 
  10   5   1       40.54       41.24      7.55 o 
 -10   6   1        0.27        1.16      2.46 o 
  -9   6   1        2.74        3.50      2.31 o 
  -8   6   1        0.50       -0.56      1.87 o 
  -7   6   1       90.30       93.97      6.43 o 
  -6   6   1        0.13        1.78      1.77 o 
  -5   6   1      565.03      519.52     15.20 o 
  -4   6   1       69.96       70.60      6.16 o 
  -3   6   1       18.40       11.53      2.28 o 
  -2   6   1       56.29       50.86      2.94 o 
  -1   6   1      134.96      131.06      4.09 o 
   0   6   1       18.49       19.87      2.23 o 
   1   6   1      235.01      192.89      3.91 o 
   2   6   1      392.43      362.97      6.91 o 
   3   6   1        0.99       -0.28      1.06 o 
   4   6   1      315.27      312.93     13.69 o 
   5   6   1       11.44        8.39      2.26 o 
   6   6   1        1.98        1.17      1.54 o 
   7   6   1       74.94       78.04      6.13 o 
   8   6   1        0.22        0.19      1.98 o 
   9   6   1       15.63       13.17      6.47 o 
  10   6   1        8.06        8.30      3.06 o 
  -9   7   1       33.49       28.19      8.45 o 
  -8   7   1      144.96      144.66     10.88 o 
  -7   7   1       17.51       19.24      6.01 o 
  -6   7   1      199.12      201.38     10.54 o 
  -5   7   1        0.03        1.12      2.22 o 
  -4   7   1       15.85       21.15      9.15 o 
  -3   7   1        0.91        2.10      1.53 o 
  -2   7   1       84.73       79.32      4.21 o 
  -1   7   1       30.71       29.90      3.11 o 
   0   7   1      276.79      269.51      7.01 o 
   1   7   1       69.87       85.53      3.39 o 
   2   7   1      144.33      143.54      5.70 o 
   3   7   1      152.81      168.96      6.30 o 
   4   7   1      419.83      421.85      9.02 o 
   5   7   1      288.96      284.92      9.49 o 
   6   7   1      216.49      222.60      8.93 o 
   7   7   1        8.85        6.71      3.12 o 
   8   7   1       70.78       70.40      8.80 o 
   9   7   1        0.07        1.42      2.44 o 
  -8   8   1        0.13       -0.82      3.47 o 
  -7   8   1        2.24        0.00      2.58 o 
  -6   8   1       34.18       32.60      8.86 o 
  -5   8   1        5.67        5.70      2.95 o 
  -4   8   1        9.74        1.06      2.14 o 
  -3   8   1        4.49        4.70      2.43 o 
  -2   8   1      224.16      197.34      6.90 o 
  -1   8   1       23.47       30.80      5.95 o 
   0   8   1      248.70      250.12     17.54 o 
   1   8   1       52.88       50.40      5.15 o 
   2   8   1       82.19       79.86      5.60 o 
   3   8   1       25.67       25.07      3.36 o 
   4   8   1       83.64       76.57      7.62 o 
   5   8   1       55.22       50.48      6.42 o 
   6   8   1       13.05       12.03      3.92 o 
   7   8   1       53.26       55.42     11.99 o 
   8   8   1        1.88        2.28      2.51 o 
  -7   9   1        8.40        1.55      3.24 o 
  -6   9   1       60.26       66.09     11.16 o 
  -5   9   1       11.90       12.54      3.87 o 
  -4   9   1      101.26      105.84     12.29 o 
  -3   9   1       13.86        6.54      2.76 o 
  -2   9   1      134.10      128.08      6.59 o 
  -1   9   1        5.79       -0.56      2.80 o 
   0   9   1       73.60       82.44      9.24 o 
   1   9   1       15.91       18.66      3.60 o 
   2   9   1       30.76       35.86      4.82 o 
   3   9   1       60.86       69.88      7.08 o 
   4   9   1      103.44      127.71      9.35 o 
   5   9   1        9.11        9.52      3.70 o 
   6   9   1       31.76       26.78      5.38 o 
   7   9   1        4.36        0.66      5.98 o 
  -6  10   1       35.52       27.91      9.46 o 
  -5  10   1       18.26       25.13      6.00 o 
  -4  10   1       30.04       19.37      4.62 o 
  -3  10   1       17.56       16.21      5.75 o 
  -2  10   1        0.57       -0.19      3.36 o 
  -1  10   1      114.56      118.23     11.06 o 
   0  10   1      114.36      113.23     11.58 o 
   1  10   1      128.40      134.30     27.37 o 
   2  10   1       34.92       29.83      4.80 o 
   3  10   1       38.31       31.57      7.53 o 
   4  10   1        2.51       -1.25      3.38 o 
   5  10   1       66.02       66.65      9.50 o 
   6  10   1        1.49        1.28      5.39 o 
  -4  11   1        1.53       11.50      6.37 o 
   0  11   1        0.99        3.22      4.32 o 
   1  11   1        0.89       -0.31      3.59 o 
   2  11   1        0.36        3.55      4.01 o 
   3  11   1        0.60        5.40      4.48 o 
  -9   0   2       90.01      103.06      7.30 o 
  -8   0   2      910.93      915.64     19.02 o 
  -7   0   2        0.09        1.64      1.59 o 
  -6   0   2      505.16      488.27      8.80 o 
  -5   0   2       49.89       55.34      2.81 o 
  -4   0   2      700.76      618.61      8.38 o 
  -3   0   2       56.71       62.61      2.20 o 
  -2   0   2    15015.12    14145.67    398.20 o 
  -1   0   2     1590.68     1610.84     16.64 o 
   0   0   2    11902.78    10978.10    177.57 o 
   1   0   2     3276.59     3204.46     70.36 o 
   2   0   2     3345.15     3301.46     26.45 o 
   3   0   2      365.79      439.26     13.74 o 
   4   0   2     1356.70     1437.22     17.39 o 
   5   0   2      378.19      352.66      7.41 o 
   6   0   2        1.37        7.07      1.73 o 
   7   0   2      778.48      727.83     12.84 o 
   8   0   2      360.31      380.48     14.36 o 
   9   0   2      257.00      250.18     16.82 o 
  10   0   2       13.54       24.33      6.91 o 
 -10   1   2        0.11        0.13      2.96 o 
  -9   1   2        4.31        4.08      3.01 o 
  -8   1   2       41.10       44.08      2.95 o 
  -7   1   2      330.38      342.26      6.39 o 
  -6   1   2       12.70       11.52      1.30 o 
  -5   1   2     1061.89     1082.35      9.27 o 
  -4   1   2      260.89      298.74      3.86 o 
  -3   1   2      474.43      493.45      5.31 o 
  -2   1   2      371.10      383.43      5.90 o 
  -1   1   2     1828.97     1773.75     15.44 o 
   0   1   2     3493.59     3303.01     17.80 o 
   1   1   2       17.63       25.53      1.16 o 
   2   1   2     2155.66     2171.82     14.94 o 
   3   1   2      462.60      500.63      5.20 o 
   4   1   2        9.08       17.00      1.31 o 
   5   1   2      196.85      209.14      3.97 o 
   6   1   2      203.86      207.64      4.34 o 
   7   1   2      257.16      241.24      9.17 o 
   8   1   2       36.84       36.18      2.86 o 
   9   1   2        7.52        6.46      3.16 o 
  10   1   2        2.42        9.11      4.73 o 
  11   1   2       24.87       21.50      7.51 o 
 -11   2   2        0.17        2.16      2.99 o 
 -10   2   2       86.78       98.71      8.51 o 
  -9   2   2       30.73       32.47      4.80 o 
  -8   2   2      155.14      153.15      5.28 o 
  -7   2   2        0.59        0.31      1.11 o 
  -6   2   2       25.90       32.93      2.51 o 
  -5   2   2       44.27       39.05      1.77 o 
  -4   2   2     1238.80     1306.98      9.80 o 
  -3   2   2        0.02        1.37      1.04 o 
  -2   2   2    10749.82    10647.98     78.49 o 
  -1   2   2       24.18       24.56      1.67 o 
   0   2   2      112.02      121.29      2.16 o 
   1   2   2     1111.23     1045.82     12.50 o 
   2   2   2     2301.64     2359.93     18.31 o 
   3   2   2      128.55      144.33      4.25 o 
   4   2   2      147.70      133.35      3.69 o 
   5   2   2       81.50       89.07      2.69 o 
   6   2   2      364.14      384.69      6.83 o 
   7   2   2      372.46      361.67      7.81 o 
   8   2   2       28.53       33.96      2.98 o 
   9   2   2       36.31       45.26      4.64 o 
  10   2   2       85.81       85.79      7.85 o 
  11   2   2       42.73       25.55      7.85 o 
 -11   3   2      111.51      129.98     10.44 o 
 -10   3   2       36.67       44.24      6.20 o 
  -9   3   2       97.85      102.79     13.71 o 
  -8   3   2        6.70        6.31      2.13 o 
  -7   3   2      523.42      523.46     11.55 o 
  -6   3   2       30.22       39.23      2.93 o 
  -5   3   2     1980.58     1964.81     16.09 o 
  -4   3   2        0.67        3.90      0.76 o 
  -3   3   2     1059.83     1048.28     12.18 o 
  -2   3   2        8.51       15.68      1.28 o 
  -1   3   2     1283.02     1343.12     11.61 o 
   0   3   2     1978.40     2136.27     14.79 o 
   1   3   2      374.00      343.43      4.46 o 
   2   3   2      150.71      139.76      4.24 o 
   3   3   2      875.94      900.24      9.33 o 
   4   3   2      477.15      503.13      7.03 o 
   5   3   2      231.74      235.24      5.08 o 
   6   3   2        3.83        1.49      1.09 o 
   7   3   2      477.72      458.76      8.65 o 
   8   3   2       18.32       14.50      2.70 o 
   9   3   2      144.65      149.98      7.72 o 
  10   3   2       20.40       13.91      3.12 o 
  11   3   2       67.41       73.77     12.31 o 
 -11   4   2        2.14        6.47      3.20 o 
 -10   4   2       11.37        4.73      3.18 o 
  -9   4   2        0.01        0.99      1.87 o 
  -8   4   2       34.73       20.54      3.20 o 
  -7   4   2       13.58       14.27      2.61 o 
  -6   4   2        6.73       17.22      3.06 o 
  -5   4   2      144.75      151.51      5.20 o 
  -4   4   2      210.42      220.72      4.57 o 
  -3   4   2      327.88      347.94      5.83 o 
  -2   4   2      865.37      885.20      7.79 o 
  -1   4   2       98.18      112.84      3.01 o 
   0   4   2       12.39       14.06      1.24 o 
   1   4   2       13.55        9.04      0.90 o 
   2   4   2       72.18       62.55      4.84 o 
   3   4   2      537.09      556.50      8.03 o 
   4   4   2       14.38       12.05      1.73 o 
   5   4   2      239.73      254.73      5.52 o 
   6   4   2       38.39       49.25      3.53 o 
   7   4   2      169.42      135.13      6.85 o 
   8   4   2      120.38      126.32      7.17 o 
   9   4   2       15.83       13.87      3.06 o 
  10   4   2        0.17       -0.36      2.11 o 
 -10   5   2        0.37       -0.69      2.16 o 
  -9   5   2      146.56      147.49      8.10 o 
  -8   5   2       11.74       10.21      2.61 o 
  -7   5   2      262.83      276.72      9.15 o 
  -6   5   2        0.99        0.79      1.57 o 
  -5   5   2      126.60      116.35      7.45 o 
  -4   5   2      126.15      121.73      6.55 o 
  -3   5   2       85.70       79.42      3.37 o 
  -2   5   2      325.46      347.53      5.71 o 
  -1   5   2      139.49      123.96      4.31 o 
   0   5   2      447.44      485.71      7.23 o 
   1   5   2      851.09      829.19      7.94 o 
   2   5   2      324.26      336.12      4.86 o 
   3   5   2      726.87      745.68      9.24 o 
   4   5   2        9.60       12.99      1.70 o 
   5   5   2      208.33      213.41      6.10 o 
   6   5   2       13.87       10.56      2.03 o 
   7   5   2      152.39      136.29      7.23 o 
   8   5   2        0.65        0.65      2.60 o 
   9   5   2       99.99      104.70      7.35 o 
  10   5   2        8.86        5.13      2.57 o 
 -10   6   2       54.98       41.03      6.78 o 
  -9   6   2       24.64       11.12      6.48 o 
  -8   6   2       43.79       56.68     19.61 o 
  -7   6   2       28.13       31.45      5.40 o 
  -6   6   2        0.05        4.25      2.59 o 
  -5   6   2      129.32      125.07      8.15 o 
  -4   6   2     1243.60     1197.96     22.95 o 
  -3   6   2      310.22      312.61      6.54 o 
  -2   6   2      717.06      697.82     12.05 o 
  -1   6   2      209.20      181.10      5.74 o 
   0   6   2      387.74      358.00      6.64 o 
   1   6   2      239.33      229.11      4.73 o 
   2   6   2        0.97        2.69      1.06 o 
   3   6   2        4.86        2.30      1.29 o 
   4   6   2      120.65      113.03      4.80 o 
   5   6   2      111.84      113.15      6.79 o 
   6   6   2       23.04       15.12      2.97 o 
   7   6   2       28.11       34.17      4.28 o 
   8   6   2       11.53        2.42      2.06 o 
   9   6   2       52.78       57.13      6.04 o 
  -9   7   2       14.40        9.04      3.80 o 
  -8   7   2       34.28       36.37      6.03 o 
  -7   7   2        0.23        0.40      2.25 o 
  -6   7   2       75.84       77.91      7.73 o 
  -5   7   2       64.81       66.98     12.68 o 
  -4   7   2       20.56       15.78      4.44 o 
  -3   7   2      103.19       82.11      6.41 o 
  -2   7   2        1.35        0.47      1.50 o 
  -1   7   2      277.64      265.43      7.52 o 
   0   7   2      169.57      166.56      6.89 o 
   1   7   2        5.28        5.60      1.56 o 
   2   7   2        0.15       -0.36      1.36 o 
   3   7   2      179.62      179.80      9.25 o 
   4   7   2       26.65       30.63      3.14 o 
   5   7   2       10.25        8.49      2.44 o 
   6   7   2        0.20        3.02      2.13 o 
   7   7   2        0.26       -0.01      1.75 o 
   8   7   2        0.63        1.51      2.15 o 
   9   7   2       14.15       11.66      3.40 o 
  -8   8   2       18.98       24.11      5.56 o 
  -7   8   2       29.45       42.83      6.66 o 
  -6   8   2      290.65      268.16     12.69 o 
  -5   8   2      194.43      197.34     10.96 o 
  -4   8   2        7.13       21.47      5.86 o 
  -3   8   2        0.37       -1.54      1.54 o 
  -2   8   2      237.30      251.39      7.84 o 
  -1   8   2      409.34      421.25     17.02 o 
   0   8   2      266.47      263.68      9.69 o 
   1   8   2       29.61       26.60      3.95 o 
   2   8   2       91.84       95.42      5.52 o 
   3   8   2       26.64       30.88      4.99 o 
   4   8   2        1.38        1.60      1.87 o 
   5   8   2       14.65       32.17      4.39 o 
   6   8   2      155.55      156.66      8.66 o 
   7   8   2       57.29       58.48      6.06 o 
   8   8   2       30.65       24.74      4.39 o 
  -7   9   2      122.19      133.09     15.96 o 
  -6   9   2       84.48       76.60      8.69 o 
  -5   9   2       41.66       59.14     10.69 o 
  -4   9   2       20.70       20.31      4.32 o 
  -3   9   2        0.40        2.45      2.51 o 
  -2   9   2        0.01       -1.61      2.02 o 
   0   9   2        3.65        8.87      2.86 o 
   1   9   2        8.36        8.38      3.03 o 
   2   9   2        0.04        1.01      1.96 o 
   3   9   2       52.41       54.52      6.34 o 
   4   9   2       75.01       73.05      7.55 o 
   5   9   2       27.71       26.52      5.11 o 
   6   9   2       47.09       49.12      7.26 o 
   7   9   2       30.91       25.53      5.77 o 
  -6  10   2        0.31        0.92      3.14 o 
  -5  10   2       36.35       43.10     15.05 o 
  -4  10   2        8.26       19.36      6.41 o 
  -3  10   2       61.09       65.89      7.99 o 
   0  10   2        9.59       14.76      4.92 o 
   1  10   2        8.31        9.29      6.19 o 
   2  10   2        3.31        1.73      2.54 o 
   3  10   2        1.52        1.97      3.72 o 
   4  10   2       38.40       32.07      7.83 o 
   5  10   2       11.98       11.67      4.20 o 
  -4  11   2       11.14        4.13      5.19 o 
  -1  11   2       42.00       59.11      9.90 o 
   0  11   2       29.44       24.20      6.75 o 
   1  11   2       11.30        4.15      4.23 o 
   2  11   2       75.41       95.62     12.54 o 
   3  11   2       41.90       46.66      9.76 o 
 -11   1   3       18.30        8.36      4.48 o 
 -10   1   3        0.01        2.74      3.61 o 
  -9   1   3      183.99      184.39     11.20 o 
  -8   1   3       90.95       94.38      6.28 o 
  -7   1   3      506.98      488.58      7.65 o 
  -6   1   3      650.37      629.97      7.06 o 
  -5   1   3     1005.42     1015.91      8.71 o 
  -4   1   3      317.11      337.87      3.99 o 
  -3   1   3      178.63      151.36      3.22 o 
  -2   1   3      399.61      395.76      5.49 o 
  -1   1   3     1544.43     1435.53     10.10 o 
   0   1   3     5496.37     5373.78     28.22 o 
   1   1   3        0.98       -0.46      0.64 o 
   2   1   3     2657.06     2619.40     17.89 o 
   3   1   3      546.14      518.65      6.52 o 
   4   1   3      650.31      621.41      6.72 o 
   5   1   3      348.42      365.20      5.47 o 
   6   1   3     1299.48     1281.58     13.77 o 
   7   1   3       34.65       33.22      2.68 o 
   8   1   3       78.73       81.19      4.05 o 
   9   1   3       16.47       21.44      2.79 o 
  10   1   3      100.91      120.28      8.82 o 
  11   1   3       25.56       44.23      9.30 o 
 -11   2   3        3.65        5.46      5.89 o 
 -10   2   3        5.71        3.15      2.98 o 
  -9   2   3       83.47       82.38      7.32 o 
  -8   2   3       31.48       29.27      3.43 o 
  -7   2   3      101.78      104.05      4.28 o 
  -6   2   3      328.69      328.65      5.78 o 
  -5   2   3      121.92      108.62      2.69 o 
  -4   2   3      148.54      155.41      4.75 o 
  -3   2   3     3343.29     3242.19     29.27 o 
  -2   2   3      237.23      209.01      4.81 o 
  -1   2   3     1997.77     1981.00     15.23 o 
   0   2   3     4455.44     4334.69     22.08 o 
   1   2   3     3434.73     3328.50     21.45 o 
   2   2   3      121.01      153.18      3.23 o 
   3   2   3     2516.53     2559.00     18.88 o 
   4   2   3      479.60      549.19      6.14 o 
   5   2   3      108.16       92.31      3.42 o 
   6   2   3      231.97      209.95      5.21 o 
   7   2   3      144.94      121.86      5.91 o 
   8   2   3       53.30       50.82      3.49 o 
   9   2   3       16.15       16.06      6.37 o 
  10   2   3        0.01        0.72      2.51 o 
  11   2   3        2.97        6.62      5.50 o 
 -11   3   3        0.60        0.90      3.79 o 
 -10   3   3       10.62        6.57      7.90 o 
  -9   3   3        9.07        8.25      3.05 o 
  -8   3   3       19.76       22.43      3.06 o 
  -7   3   3       41.13       36.39      3.08 o 
  -6   3   3       38.07       36.34      2.86 o 
  -5   3   3      193.84      198.42      5.79 o 
  -4   3   3      600.18      588.09      7.36 o 
  -3   3   3      119.03      142.04      3.13 o 
  -2   3   3      234.42      274.09      5.99 o 
  -1   3   3      746.63      826.86      7.38 o 
   0   3   3       19.25       12.57      0.94 o 
   1   3   3      248.71      233.66      3.28 o 
   2   3   3      790.72      837.89      9.77 o 
   3   3   3        0.90        1.10      1.13 o 
   4   3   3       46.57       41.81      2.43 o 
   5   3   3       39.70       50.52      2.87 o 
   6   3   3       15.99       25.68      2.49 o 
   7   3   3        9.36        5.49      1.51 o 
   8   3   3       70.55       63.52      4.36 o 
   9   3   3       68.08       67.44      5.79 o 
  10   3   3        0.04        3.41      2.92 o 
  11   3   3        5.23        5.13      4.51 o 
 -11   4   3       71.16       55.97      7.59 o 
 -10   4   3       36.58       41.48      8.28 o 
  -9   4   3      177.65      196.47      8.10 o 
  -8   4   3       16.66       16.40      2.89 o 
  -7   4   3       35.80       26.20      3.55 o 
  -6   4   3       54.04       67.90      3.86 o 
  -5   4   3      484.71      457.61      9.89 o 
  -4   4   3      172.40      158.98      5.44 o 
  -3   4   3     2766.26     2769.05     22.44 o 
  -2   4   3      308.74      309.30      7.21 o 
  -1   4   3     1855.75     1829.59     15.84 o 
   0   4   3      397.72      354.72      4.32 o 
   1   4   3     1694.60     1734.88     11.73 o 
   2   4   3      121.61      120.94      3.70 o 
   3   4   3      805.14      755.41      9.14 o 
   4   4   3       10.75       17.39      2.23 o 
   5   4   3      367.68      350.75      6.70 o 
   6   4   3       17.68       21.97      2.28 o 
   7   4   3       44.29       50.34      5.46 o 
   8   4   3       22.37       26.16      3.67 o 
   9   4   3       21.65       18.71      4.33 o 
  10   4   3       28.30       36.02      4.84 o 
 -10   5   3       23.24       19.62      4.83 o 
  -9   5   3       83.06       99.24     11.34 o 
  -8   5   3       43.22       41.14      5.82 o 
  -7   5   3      307.30      290.53     11.94 o 
  -6   5   3      161.93      175.45     30.78 o 
  -5   5   3      279.59      281.10      8.10 o 
  -4   5   3       93.01       93.06      4.75 o 
  -3   5   3     1223.24     1239.98     13.46 o 
  -2   5   3        1.28        2.62      1.31 o 
  -1   5   3       36.69       39.93      2.70 o 
   0   5   3      296.37      352.47      4.73 o 
   1   5   3        0.93        0.47      0.94 o 
   2   5   3       40.22       39.94      2.64 o 
   3   5   3      522.94      500.13      7.62 o 
   4   5   3      360.83      351.42      6.64 o 
   5   5   3       15.02       10.70      1.92 o 
   6   5   3       42.40       52.59      4.92 o 
   7   5   3       31.85       18.12      4.01 o 
   8   5   3       65.06       57.23      5.59 o 
   9   5   3       52.18       41.74      5.05 o 
  10   5   3       15.59       22.66      5.70 o 
 -10   6   3        0.01        0.95      2.94 o 
  -9   6   3       12.40        7.83      3.41 o 
  -8   6   3        6.47        6.72      3.01 o 
  -7   6   3      133.44      110.64      8.83 o 
  -6   6   3        0.00       -1.39      1.92 o 
  -5   6   3       12.58        6.84      2.81 o 
  -4   6   3      287.22      302.73      8.47 o 
  -3   6   3       10.99       10.02      2.17 o 
  -2   6   3        9.66        9.70      2.01 o 
  -1   6   3      178.04      158.40      5.50 o 
   0   6   3        1.25        0.84      0.88 o 
   1   6   3       19.30       16.92      1.70 o 
   2   6   3      225.92      244.78      5.89 o 
   3   6   3        0.46        0.03      1.06 o 
   4   6   3       41.73       47.26      3.56 o 
   5   6   3       74.82       96.31      4.95 o 
   6   6   3       10.45       12.18      2.24 o 
   7   6   3       41.76       50.41      5.14 o 
   8   6   3        0.01       -0.51      1.96 o 
   9   6   3        3.58        3.76      2.49 o 
  -9   7   3       23.58       16.21      4.68 o 
  -8   7   3       82.53       88.21      9.25 o 
  -7   7   3      154.58      168.21     12.72 o 
  -6   7   3      339.82      353.04     13.86 o 
  -5   7   3      547.23      570.72     16.85 o 
  -4   7   3       57.06       89.09      7.21 o 
  -3   7   3      269.50      282.50      8.35 o 
  -2   7   3        7.27        9.37      2.17 o 
  -1   7   3       78.42       85.48      4.75 o 
   0   7   3      199.04      210.61      7.31 o 
   1   7   3      168.75      180.14      5.31 o 
   2   7   3      467.94      475.67      8.11 o 
   3   7   3      214.59      231.53      7.39 o 
   4   7   3       25.88       24.69      2.91 o 
   5   7   3       60.70       62.45      4.50 o 
   6   7   3       93.41       93.03     10.10 o 
   7   7   3       78.75       75.48      6.58 o 
   8   7   3      114.64      115.38      8.43 o 
   9   7   3       27.87       29.56      5.03 o 
  -8   8   3       55.58       46.39      7.25 o 
  -7   8   3       39.27       43.85      7.48 o 
  -6   8   3        2.44        4.36      3.12 o 
  -5   8   3        0.09       -2.05      2.05 o 
  -4   8   3        0.85        1.29      2.42 o 
  -3   8   3      276.91      308.04     11.69 o 
  -2   8   3      445.33      448.66     14.26 o 
  -1   8   3      226.04      227.27      7.48 o 
   0   8   3      425.65      424.94     13.10 o 
   1   8   3       53.33       46.74      7.29 o 
   2   8   3       28.99       25.72      4.33 o 
   3   8   3       92.96       93.51      5.83 o 
   4   8   3        7.99        8.91      2.15 o 
   5   8   3        1.57        1.98      2.24 o 
   6   8   3       25.20       24.70      6.09 o 
   7   8   3        3.62        4.75      3.22 o 
   8   8   3        0.06        0.46      2.47 o 
  -7   9   3        5.42        5.05      4.35 o 
  -6   9   3        1.39        0.28      2.88 o 
  -5   9   3        4.58        4.29      3.07 o 
  -4   9   3       85.96       99.96      8.54 o 
  -3   9   3        1.38        4.02      2.64 o 
  -2   9   3      209.81      220.56     10.08 o 
  -1   9   3      172.62      178.63      9.03 o 
   0   9   3        0.02        6.79      3.65 o 
   1   9   3      203.71      200.49      9.53 o 
   2   9   3        2.99        6.43      2.56 o 
   3   9   3       16.34       18.44      7.88 o 
   4   9   3       29.20       23.58      4.72 o 
   5   9   3       80.72       75.39      9.43 o 
   6   9   3        1.91        1.80      3.12 o 
   7   9   3       66.36       75.82     13.08 o 
  -6  10   3       66.06       62.87     16.62 o 
  -5  10   3        5.25        7.23      3.82 o 
  -4  10   3       92.58       92.25     13.20 o 
  -3  10   3        1.83       -0.29      3.99 o 
  -1  10   3      154.90      161.01     13.74 o 
   0  10   3       67.56       63.93      6.78 o 
   1  10   3       85.72       95.02     10.05 o 
   2  10   3       79.88       70.88      7.18 o 
   3  10   3       26.54       19.78      8.32 o 
   4  10   3       23.46       15.69      6.14 o 
   5  10   3       39.40       40.83      9.80 o 
  -2  11   3        6.54       13.08      5.06 o 
  -1  11   3        3.52        2.59      4.01 o 
   0  11   3        2.58        4.07      4.63 o 
   1  11   3        4.94        3.93      2.86 o 
   2  11   3        2.96        2.52      3.05 o 
   3  11   3       21.56       20.34      7.20 o 
 -11   0   4       15.70       19.30      6.14 o 
 -10   0   4        0.01        3.94      3.76 o 
  -9   0   4      399.76      387.41     19.16 o 
  -8   0   4        7.34        9.89      2.57 o 
  -7   0   4       65.75       63.38      5.17 o 
  -6   0   4        7.59       11.07      1.86 o 
  -5   0   4       46.16       40.23      2.38 o 
  -4   0   4       88.26       90.66      7.50 o 
  -3   0   4      469.02      388.08      8.04 o 
  -2   0   4     2491.38     2654.69     23.64 o 
  -1   0   4    20671.12    18876.43    119.71 o 
   0   0   4     1722.47     1419.46     13.37 o 
   1   0   4     4010.79     3751.80     30.10 o 
   2   0   4        0.07        0.04      0.80 o 
   3   0   4        0.70        6.90      1.47 o 
   4   0   4      222.64      219.24      6.75 o 
   5   0   4     1345.58     1316.79     16.77 o 
   6   0   4      359.26      372.71      8.71 o 
   7   0   4      361.04      363.62     11.70 o 
   8   0   4       87.97      115.48      7.70 o 
   9   0   4       20.24       11.31      3.26 o 
  10   0   4       55.05       68.93      7.25 o 
  11   0   4       39.55       35.68      9.09 o 
 -11   1   4        0.02        3.55      4.17 o 
 -10   1   4        8.03        9.86      3.10 o 
  -9   1   4       22.55       21.04      3.24 o 
  -8   1   4      347.30      360.49      9.74 o 
  -7   1   4       54.16       55.97      2.90 o 
  -6   1   4       56.66       54.32      2.85 o 
  -5   1   4       35.64       41.76      1.83 o 
  -4   1   4      131.74      175.92      4.33 o 
  -3   1   4        5.77       15.77      1.36 o 
  -2   1   4      217.01      189.70      3.01 o 
  -1   1   4        5.56        7.64      0.70 o 
   0   1   4       90.25       83.91      1.87 o 
   1   1   4      263.86      245.10      3.22 o 
   2   1   4      516.14      514.73      5.25 o 
   3   1   4       79.90       74.24      3.11 o 
   4   1   4      254.92      257.29      4.23 o 
   5   1   4      282.66      266.32      4.73 o 
   6   1   4      219.64      212.18      5.27 o 
   7   1   4        0.22       -1.05      1.05 o 
   8   1   4       14.66       15.46      2.39 o 
   9   1   4       86.20       84.67      6.18 o 
  10   1   4        0.20        3.08      2.41 o 
  11   1   4       11.79       14.61      6.50 o 
 -11   2   4        0.98        2.72      3.20 o 
 -10   2   4      138.49      147.80     11.08 o 
  -9   2   4       10.51       10.12      3.63 o 
  -8   2   4      150.76      153.09     11.06 o 
  -7   2   4      220.61      214.49      5.92 o 
  -6   2   4       12.51       12.38      2.60 o 
  -5   2   4        1.69        0.81      0.87 o 
  -4   2   4        9.55        7.16      1.05 o 
  -3   2   4      287.55      257.49      6.03 o 
  -2   2   4        3.22        9.94      1.46 o 
  -1   2   4     2097.70     1928.31     11.60 o 
   0   2   4      107.49      126.94      2.21 o 
   1   2   4       11.28       22.69      1.50 o 
   2   2   4      192.06      179.19      3.71 o 
   3   2   4     1471.92     1523.94     15.14 o 
   4   2   4      321.47      317.99      5.74 o 
   5   2   4      104.61      104.52      3.82 o 
   6   2   4       55.50       61.46      3.35 o 
   7   2   4       24.02       30.10      2.69 o 
   8   2   4        0.86        1.96      1.38 o 
   9   2   4       50.56       56.15      5.17 o 
  10   2   4       38.87       49.77     10.05 o 
  11   2   4        0.32        0.54      3.35 o 
 -11   3   4       18.32       15.83      4.60 o 
 -10   3   4      129.85      144.38     16.77 o 
  -9   3   4       72.66       79.15     14.92 o 
  -8   3   4      181.69      179.19      5.90 o 
  -7   3   4      424.82      415.69      8.64 o 
  -6   3   4      578.89      551.20     11.37 o 
  -5   3   4        2.63        1.90      1.45 o 
  -4   3   4      294.12      294.08      7.22 o 
  -3   3   4        3.05        7.43      1.59 o 
  -2   3   4      258.85      324.56      6.83 o 
  -1   3   4     1389.39     1422.96     10.28 o 
   0   3   4       17.53       22.79      1.21 o 
   1   3   4        0.28        0.34      0.53 o 
   2   3   4     1948.60     1869.99     15.36 o 
   3   3   4      251.69      224.38      5.71 o 
   4   3   4      881.77      859.71     10.35 o 
   5   3   4      740.34      743.24     10.09 o 
   6   3   4       13.98       14.25      2.52 o 
   7   3   4      256.67      275.49      6.64 o 
   8   3   4      305.45      306.57      8.36 o 
   9   3   4      114.70      122.97      7.45 o 
  10   3   4       42.25       38.57      6.18 o 
 -11   4   4        6.53        9.42      4.02 o 
 -10   4   4        0.48        0.83      2.47 o 
  -9   4   4        0.00       -2.10      2.46 o 
  -8   4   4       18.63       21.15      4.21 o 
  -7   4   4       33.03       35.88      3.99 o 
  -6   4   4      149.82      130.97      6.82 o 
  -5   4   4      353.30      359.28     11.64 o 
  -4   4   4      196.16      204.87      6.36 o 
  -3   4   4      214.42      220.25      4.45 o 
  -2   4   4       21.06       23.31      2.54 o 
  -1   4   4     1827.50     1908.02     15.89 o 
   0   4   4      120.81      127.37      2.63 o 
   1   4   4      258.24      253.52      3.94 o 
   2   4   4      580.84      598.57      8.39 o 
   3   4   4       71.48       71.92      3.53 o 
   4   4   4      163.07      170.90      4.61 o 
   5   4   4      140.64      111.53      5.33 o 
   6   4   4       12.54        4.62      1.65 o 
   7   4   4       26.55       18.69      2.96 o 
   8   4   4        3.78        2.86      1.98 o 
   9   4   4        1.40        1.63      2.11 o 
  10   4   4        0.12        4.43      3.30 o 
 -10   5   4        5.79        4.34      3.22 o 
  -9   5   4       34.02       37.73      8.03 o 
  -8   5   4       36.11       36.99      5.65 o 
  -7   5   4      143.84      145.66     25.04 o 
  -6   5   4       83.11      100.56      5.71 o 
  -5   5   4     1385.69     1380.85     23.86 o 
  -4   5   4      272.00      282.63      7.93 o 
  -3   5   4       26.42       28.83      3.08 o 
  -2   5   4        4.91        4.67      1.94 o 
  -1   5   4       85.68       71.05      2.93 o 
   0   5   4        9.64       19.94      1.43 o 
   1   5   4      826.80      799.06      8.55 o 
   2   5   4       38.72       40.00      2.53 o 
   3   5   4       22.57       19.77      2.27 o 
   4   5   4      139.86      148.74      4.56 o 
   5   5   4       22.15       26.82      2.57 o 
   6   5   4        0.96        1.92      2.28 o 
   7   5   4      181.14      182.39      6.69 o 
   8   5   4       17.95       12.87      3.15 o 
   9   5   4       79.43       82.13      9.06 o 
  10   5   4       88.26      103.86     10.28 o 
 -10   6   4       38.85       45.55      7.23 o 
  -9   6   4       71.95       79.60      8.57 o 
  -8   6   4        0.01        0.11      2.49 o 
  -7   6   4       63.72       66.88      7.47 o 
  -6   6   4       59.48       64.14      6.78 o 
  -5   6   4        0.66       -0.59      1.64 o 
  -4   6   4      258.34      257.40      8.00 o 
  -3   6   4      892.61      856.86     14.54 o 
  -2   6   4       93.28      100.65      4.93 o 
  -1   6   4     1087.75     1054.23     15.44 o 
   0   6   4      216.97      229.86      4.54 o 
   1   6   4     1578.77     1560.78     13.84 o 
   2   6   4       49.97       45.88      3.15 o 
   3   6   4      173.46      179.42      4.96 o 
   4   6   4      182.79      185.93      5.99 o 
   5   6   4      561.75      558.68     11.67 o 
   6   6   4        3.49       -1.38      1.38 o 
   7   6   4       99.18      101.45      7.02 o 
   8   6   4        3.35        3.06      2.42 o 
   9   6   4       42.70       46.59      7.27 o 
  -9   7   4        0.04       -1.22      2.91 o 
  -8   7   4        0.50        0.43      4.62 o 
  -7   7   4       14.16        4.67      3.27 o 
  -6   7   4       32.48       23.55      4.67 o 
  -5   7   4       43.46       54.67     13.01 o 
  -4   7   4      418.53      427.47     18.13 o 
  -3   7   4      525.48      509.03     14.46 o 
  -2   7   4        2.54        3.15      1.63 o 
  -1   7   4      182.81      159.71      5.31 o 
   0   7   4       18.57       17.84      2.39 o 
   1   7   4       58.29       50.01      3.57 o 
   2   7   4      361.20      355.75      7.81 o 
   3   7   4        2.15        1.77      1.43 o 
   4   7   4       92.52       87.05      4.94 o 
   5   7   4        0.44        2.39      1.72 o 
   6   7   4        6.02        4.28      2.16 o 
   7   7   4       41.03       33.04      4.54 o 
   8   7   4        8.73        2.36      2.41 o 
  -8   8   4       21.67       29.88      5.96 o 
  -7   8   4       49.30       56.72      7.72 o 
  -6   8   4       22.61       26.95      5.32 o 
  -5   8   4      165.26      175.35     10.23 o 
  -4   8   4       31.19       29.56      4.94 o 
  -3   8   4      118.81      119.95     11.00 o 
  -2   8   4      117.30      113.96      6.09 o 
  -1   8   4      397.86      438.76     11.00 o 
   0   8   4        4.44        7.24      1.92 o 
   1   8   4       93.95       96.77     16.40 o 
   2   8   4      132.60      134.71     10.30 o 
   3   8   4      255.25      270.36      7.76 o 
   4   8   4       27.40       25.40      3.16 o 
   5   8   4       39.38       49.06      5.44 o 
   6   8   4       29.95       30.00      4.51 o 
   7   8   4       96.25      112.32      8.21 o 
  -7   9   4       36.99       40.20      6.94 o 
  -6   9   4       92.52       85.92      9.05 o 
  -5   9   4        3.03        2.20      6.49 o 
  -4   9   4        6.75       13.27      6.34 o 
  -3   9   4        0.01        3.52      2.67 o 
  -2   9   4      144.56      144.40      8.90 o 
  -1   9   4       34.32       20.14      2.79 o 
   0   9   4      197.46      215.78     13.95 o 
   1   9   4        3.11       11.35      4.57 o 
   2   9   4      116.00      105.73      9.35 o 
   3   9   4        7.99       16.10      3.67 o 
   4   9   4       75.74       75.78      6.48 o 
   5   9   4       34.66       29.51      7.84 o 
   6   9   4       97.18       87.11     10.51 o 
  -6  10   4        0.61        1.13      3.55 o 
  -5  10   4       24.07       18.46     11.45 o 
  -4  10   4        0.89        2.99      3.23 o 
  -3  10   4       84.47       80.74     11.62 o 
  -2  10   4       26.17       30.46      5.12 o 
  -1  10   4       14.05        9.51      4.65 o 
   0  10   4        0.00       -1.89      3.36 o 
   1  10   4        5.23        8.82      3.29 o 
   2  10   4       11.77       14.15      3.84 o 
   3  10   4        0.02        3.01      2.95 o 
   4  10   4       16.46       11.02      5.50 o 
   5  10   4        0.39       -2.74      3.30 o 
  -3  11   4       31.54       29.47      7.56 o 
  -2  11   4        8.12       17.68      6.19 o 
   0  11   4      120.31       99.63     12.68 o 
   1  11   4        5.10        5.69      3.32 o 
   2  11   4       66.85       77.69      8.36 o 
 -11   1   5       32.67       32.96      8.12 o 
 -10   1   5       33.34       39.66      5.74 o 
  -9   1   5      223.51      227.10      8.34 o 
  -8   1   5      242.02      247.89     10.63 o 
  -7   1   5      671.81      666.99     12.99 o 
  -6   1   5        1.47        0.85      1.08 o 
  -5   1   5        0.21       -0.09      0.86 o 
  -4   1   5       15.83       14.58      1.55 o 
  -3   1   5     1639.93     1771.60     13.65 o 
  -2   1   5      153.82      168.33      3.17 o 
  -1   1   5     4123.72     4361.17     22.68 o 
   0   1   5     1471.96     1549.38     13.61 o 
   1   1   5        0.13        0.42      0.55 o 
   2   1   5     1400.04     1457.74     10.94 o 
   3   1   5       56.59       57.09      2.27 o 
   4   1   5       10.19        9.96      1.19 o 
   5   1   5       78.07       72.92      3.32 o 
   6   1   5       79.10       78.92      3.79 o 
   7   1   5      937.85      931.10     14.35 o 
   8   1   5       53.98       56.94      4.36 o 
   9   1   5       82.79       88.05      5.46 o 
  10   1   5        5.20        5.00      2.71 o 
 -11   2   5        0.05        6.35      4.23 o 
 -10   2   5        5.83        4.13      2.81 o 
  -9   2   5       30.29       27.58      3.66 o 
  -8   2   5        0.50       -0.46      1.27 o 
  -7   2   5      180.47      169.43      6.56 o 
  -6   2   5        2.26        1.48      1.35 o 
  -5   2   5      882.15      917.66     11.00 o 
  -4   2   5      157.75      153.57      3.27 o 
  -3   2   5      131.33      149.00      4.11 o 
  -2   2   5     5273.65     5267.26     28.98 o 
  -1   2   5      509.01      478.70      4.72 o 
   0   2   5      869.39      822.86      7.19 o 
   1   2   5     1044.00      985.84      8.17 o 
   2   2   5        5.09        2.30      0.91 o 
   3   2   5       41.07       63.73      3.11 o 
   4   2   5      293.65      302.17      5.85 o 
   5   2   5        4.67        5.78      1.64 o 
   6   2   5       84.22       74.49      3.75 o 
   7   2   5       24.90       22.86      2.39 o 
   8   2   5        0.42        2.37      2.86 o 
   9   2   5       17.60       17.15      2.90 o 
  10   2   5      102.81      112.25      9.40 o 
 -11   3   5       11.76        8.48      3.66 o 
 -10   3   5        8.67        7.19      3.32 o 
  -9   3   5        3.30        3.02      2.52 o 
  -8   3   5       20.19       15.17      4.56 o 
  -7   3   5      218.23      188.54      7.03 o 
  -6   3   5      589.45      604.27     12.15 o 
  -5   3   5        5.54        5.96      2.08 o 
  -4   3   5       33.98       28.72      2.90 o 
  -3   3   5        8.46        9.51      1.77 o 
  -2   3   5       62.15       87.12      3.19 o 
  -1   3   5      573.34      619.02      5.83 o 
   0   3   5        7.10        8.27      0.88 o 
   1   3   5      173.27      209.16      4.22 o 
   2   3   5      460.90      479.86      6.89 o 
   3   3   5      327.85      327.70      6.61 o 
   4   3   5      415.70      435.48      7.48 o 
   5   3   5       98.37       98.09      4.02 o 
   6   3   5        1.55        2.04      1.28 o 
   7   3   5       25.99       23.59      2.55 o 
   8   3   5       37.61       41.45      5.97 o 
   9   3   5       49.56       39.88      5.79 o 
  10   3   5        1.32       -0.43      2.59 o 
 -11   4   5       65.36       68.01     10.65 o 
 -10   4   5       50.88       57.49      7.25 o 
  -9   4   5       13.06        7.52      3.07 o 
  -8   4   5       59.62       56.83      6.38 o 
  -7   4   5        5.26        2.63      1.68 o 
  -6   4   5        5.56        7.23      2.18 o 
  -5   4   5       53.46       56.02      6.60 o 
  -4   4   5      738.06      698.70     12.51 o 
  -3   4   5      384.19      376.85     13.69 o 
  -2   4   5     1828.20     1701.71     19.94 o 
  -1   4   5      823.12      841.16      7.50 o 
   0   4   5      449.06      440.26      5.20 o 
   1   4   5      133.41      138.61      2.95 o 
   2   4   5       95.77       81.18      5.09 o 
   3   4   5      931.81      911.96     12.09 o 
   4   4   5      476.44      488.32      8.90 o 
   5   4   5       59.14       64.01      3.57 o 
   6   4   5       66.04       69.42      3.87 o 
   7   4   5        0.89       -0.23      1.48 o 
   8   4   5      140.35      179.87      7.95 o 
   9   4   5       11.92        7.64      2.61 o 
  10   4   5       10.23        9.65      3.96 o 
 -10   5   5        8.53       11.02      6.73 o 
  -9   5   5      125.27      133.09     15.52 o 
  -8   5   5       27.25       24.22      4.61 o 
  -7   5   5       29.90       26.51      4.81 o 
  -6   5   5       35.78       38.27      5.17 o 
  -5   5   5     1198.26     1158.40     18.32 o 
  -4   5   5        6.81        4.51      2.38 o 
  -3   5   5       40.67       41.22      3.59 o 
  -2   5   5       40.12       39.82      3.38 o 
  -1   5   5      198.03      204.65      4.19 o 
   0   5   5       13.98       19.32      1.51 o 
   1   5   5      446.51      449.18      7.09 o 
   2   5   5        6.56        7.44      1.51 o 
   3   5   5      536.77      479.37      8.80 o 
   4   5   5        3.57        2.13      1.32 o 
   5   5   5       12.56       10.76      1.89 o 
   6   5   5       62.70       72.95      4.75 o 
   7   5   5       90.27       84.31      5.27 o 
   8   5   5       53.32       45.60      5.08 o 
   9   5   5      180.60      179.71      9.59 o 
 -10   6   5        0.01        2.71      3.11 o 
  -9   6   5        4.60        2.00      3.07 o 
  -8   6   5       45.85       47.92     10.41 o 
  -7   6   5        0.01        0.44      2.33 o 
  -6   6   5      126.93      140.33      9.32 o 
  -5   6   5       48.87       43.61      4.27 o 
  -4   6   5      162.73      152.72      6.39 o 
  -3   6   5        0.29        0.90      1.61 o 
  -2   6   5       50.00       45.80      3.80 o 
  -1   6   5       32.15       29.62      2.45 o 
   0   6   5       60.80       47.52      2.93 o 
   1   6   5      309.21      318.06      6.30 o 
   2   6   5      232.11      220.90      5.46 o 
   3   6   5      351.08      339.07      7.67 o 
   4   6   5       42.41       41.06      3.14 o 
   5   6   5       96.17      105.48      6.50 o 
   6   6   5       56.50       60.17      4.64 o 
   7   6   5        7.25        6.92      2.63 o 
   8   6   5       17.97       20.86      3.87 o 
   9   6   5       14.05       13.49      3.62 o 
  -9   7   5       57.81       55.82      7.98 o 
  -8   7   5       14.84        4.77      3.50 o 
  -7   7   5      202.63      228.41     11.83 o 
  -6   7   5       87.30       81.33      7.93 o 
  -5   7   5       69.29       80.67      7.41 o 
  -4   7   5      142.00      148.30      6.83 o 
  -3   7   5      199.95      200.63      7.35 o 
  -2   7   5        0.20       -0.69      1.36 o 
  -1   7   5      384.07      365.11      8.40 o 
   0   7   5       10.39       15.64      2.39 o 
   1   7   5      239.89      241.69      5.94 o 
   2   7   5       13.67       12.47      2.33 o 
   3   7   5      258.86      258.03      6.41 o 
   4   7   5       19.93       19.37      2.73 o 
   5   7   5      237.85      247.77     12.64 o 
   6   7   5       19.57       22.74      3.17 o 
   7   7   5       72.38       69.61      8.01 o 
   8   7   5       22.89       21.43      4.10 o 
  -8   8   5       15.94       11.77      4.10 o 
  -7   8   5        1.15        0.94      3.07 o 
  -6   8   5        0.14        1.92      3.08 o 
  -5   8   5       31.88       40.31      6.69 o 
  -4   8   5        2.68        4.54      2.92 o 
  -3   8   5        2.60        0.71      1.85 o 
  -2   8   5        0.99       -0.94      1.70 o 
  -1   8   5        4.47        7.16      1.98 o 
   0   8   5       26.16       31.00      3.25 o 
   1   8   5       14.79       17.31      7.17 o 
   2   8   5       11.25        8.10      2.90 o 
   3   8   5       55.23       64.42      4.61 o 
   4   8   5       32.67       32.94      3.66 o 
   5   8   5        7.75       12.84      2.69 o 
   6   8   5      105.02      104.94      8.96 o 
   7   8   5        9.03        2.25      2.79 o 
  -7   9   5       48.35       49.92      7.62 o 
  -6   9   5        0.61       -0.76      4.27 o 
  -5   9   5        9.58       14.57      4.24 o 
  -4   9   5        1.42       -2.45      2.45 o 
  -3   9   5        5.05       14.43      5.69 o 
  -2   9   5       47.28       49.02      5.13 o 
  -1   9   5      168.69      162.95      6.70 o 
   0   9   5        5.42        9.57      3.22 o 
   1   9   5      104.97      108.70     11.29 o 
   2   9   5       28.25       23.71      4.43 o 
   3   9   5       69.67       81.94      7.78 o 
   4   9   5        1.47        2.78      2.24 o 
   5   9   5      106.35      111.90      7.95 o 
   6   9   5        0.85        3.66      2.75 o 
  -5  10   5        2.11        4.14      4.87 o 
  -4  10   5       56.90       58.01     10.90 o 
  -3  10   5       31.37       42.93      6.06 o 
  -2  10   5       61.50       74.40      6.35 o 
  -1  10   5        0.55        0.66      3.78 o 
   0  10   5       38.05       45.68      8.70 o 
   1  10   5        5.54        7.80      3.23 o 
   2  10   5       43.14       34.78      5.50 o 
   3  10   5       36.55       39.14      6.08 o 
   4  10   5       79.56       78.25     12.64 o 
  -3  11   5        1.28        6.16      5.75 o 
  -2  11   5       10.45        4.05      4.28 o 
  -1  11   5        9.10        5.75      4.50 o 
   0  11   5        0.31       -0.54      2.82 o 
   1  11   5        0.94        1.59      3.53 o 
   2  11   5        1.31        4.04      4.89 o 
 -11   0   6        5.96       10.32      5.40 o 
 -10   0   6      196.27      224.00     15.84 o 
  -9   0   6        2.16        4.63      3.53 o 
  -8   0   6       26.04       31.78      6.64 o 
  -7   0   6        1.37        2.06      1.67 o 
  -6   0   6        3.52        7.64      2.22 o 
  -5   0   6       17.97       11.95      7.05 o 
  -4   0   6      285.82      345.23      6.14 o 
  -3   0   6     8681.64     8777.56    116.42 o 
  -2   0   6      160.30      161.98      3.48 o 
  -1   0   6      223.32      195.02      4.48 o 
   0   0   6     1862.98     1780.33     17.61 o 
   1   0   6      528.32      533.38      8.28 o 
   2   0   6      393.35      403.49      7.35 o 
   3   0   6        6.27        4.29      1.89 o 
   4   0   6        8.70       11.28      1.90 o 
   5   0   6       33.38       36.80      3.19 o 
   6   0   6     1100.43     1063.41     21.51 o 
   7   0   6      449.20      453.48     14.12 o 
   8   0   6        0.26        2.37      2.33 o 
   9   0   6       22.05       24.39      4.71 o 
  10   0   6        0.56       -2.50      2.76 o 
 -11   1   6        2.04       -0.61      2.48 o 
 -10   1   6       13.31       12.28      3.70 o 
  -9   1   6      199.51      191.70      7.74 o 
  -8   1   6      706.00      726.62     14.60 o 
  -7   1   6      123.10      131.58      6.08 o 
  -6   1   6      509.47      496.90      8.66 o 
  -5   1   6       25.36       27.51      2.28 o 
  -4   1   6       57.36       71.75      2.96 o 
  -3   1   6      123.92      118.45      2.14 o 
  -2   1   6       99.97       90.00      1.99 o 
  -1   1   6        0.67        0.79      0.58 o 
   0   1   6     2450.69     2533.60     17.27 o 
   1   1   6       91.56      121.44      2.68 o 
   2   1   6      195.54      231.69      4.33 o 
   3   1   6      201.73      227.26      7.51 o 
   4   1   6       48.78       53.66      2.86 o 
   5   1   6      319.15      317.19      8.03 o 
   6   1   6     1138.24     1098.60     13.53 o 
   7   1   6        3.24        4.41      1.78 o 
   8   1   6        8.80        3.55      2.17 o 
   9   1   6        8.08       10.18      2.38 o 
  10   1   6        4.92        6.23      2.55 o 
 -11   2   6        0.02       12.58      5.89 o 
 -10   2   6        0.02        0.76      2.05 o 
  -9   2   6       25.21       29.39      3.81 o 
  -8   2   6        6.76        4.71      2.32 o 
  -7   2   6        9.10        3.79      2.03 o 
  -6   2   6       39.60       33.84      4.37 o 
  -5   2   6      407.08      422.79     11.47 o 
  -4   2   6      349.47      374.32      5.60 o 
  -3   2   6       88.07       69.35      2.38 o 
  -2   2   6      819.96      904.53      7.26 o 
  -1   2   6      405.89      396.64      4.52 o 
   0   2   6      311.82      325.24      4.41 o 
   1   2   6      149.33      180.60      3.25 o 
   2   2   6      456.16      491.10      5.61 o 
   3   2   6       21.16       22.16      2.29 o 
   4   2   6       43.90       39.68      2.71 o 
   5   2   6      130.52      121.99      4.32 o 
   6   2   6        6.33        7.64      1.67 o 
   7   2   6       48.82       61.86      3.88 o 
   8   2   6      190.92      197.96      7.03 o 
   9   2   6        2.93        3.89      2.86 o 
  10   2   6       23.13       18.50      4.76 o 
 -11   3   6       13.36       15.34      4.33 o 
 -10   3   6      259.90      301.60     13.41 o 
  -9   3   6        2.81        1.42      2.18 o 
  -8   3   6      184.16      204.08      7.92 o 
  -7   3   6       29.67       36.58      3.94 o 
  -6   3   6     1159.20     1146.56     18.06 o 
  -5   3   6       15.96       10.81      2.18 o 
  -4   3   6      421.76      415.43      9.24 o 
  -3   3   6      188.65      169.38      5.59 o 
  -2   3   6        0.49        0.32      0.59 o 
  -1   3   6       37.71       42.34      1.72 o 
   0   3   6      653.76      613.14      7.22 o 
   1   3   6       74.38       76.01      2.28 o 
   2   3   6     1021.51      978.38     10.80 o 
   3   3   6       61.67       53.36      2.89 o 
   4   3   6      348.39      301.45      6.31 o 
   5   3   6       28.72       32.67      2.72 o 
   6   3   6      385.20      341.63      7.42 o 
   7   3   6      432.78      413.21      9.45 o 
   8   3   6      287.48      293.57      7.67 o 
   9   3   6        0.03       -0.09      1.95 o 
  10   3   6       29.19       33.29      5.89 o 
 -11   4   6        8.02        7.52      4.62 o 
 -10   4   6        7.64        5.19      2.89 o 
  -9   4   6        2.87        0.40      2.16 o 
  -8   4   6        0.13       -0.67      1.51 o 
  -7   4   6        5.86        7.65      2.32 o 
  -6   4   6      107.57      104.51      5.81 o 
  -5   4   6       36.94       35.81      3.69 o 
  -4   4   6        0.14        0.56      1.41 o 
  -3   4   6      605.53      597.56     11.30 o 
  -2   4   6      747.13      824.70     10.13 o 
  -1   4   6     1768.90     1862.83     13.05 o 
   0   4   6       51.49       43.49      1.91 o 
   1   4   6       51.94       53.19      2.68 o 
   2   4   6        1.37       -0.15      0.90 o 
   3   4   6     1357.16     1391.26     14.56 o 
   4   4   6       33.94       33.32      2.99 o 
   5   4   6        1.12        1.17      1.26 o 
   6   4   6        0.36        2.31      1.32 o 
   7   4   6        1.51        0.35      1.38 o 
   8   4   6       12.29        4.60      2.00 o 
   9   4   6        2.35        2.70      5.67 o 
 -10   5   6       50.48       45.68      6.70 o 
  -9   5   6        0.00        3.24      3.00 o 
  -8   5   6       92.56       98.07      8.71 o 
  -7   5   6       26.88       24.47      3.65 o 
  -6   5   6        0.29        3.20      1.65 o 
  -5   5   6       83.35       91.35      5.52 o 
  -4   5   6      244.02      249.05      7.86 o 
  -3   5   6       14.47       13.41      2.37 o 
  -2   5   6      114.64      105.40      4.42 o 
  -1   5   6       50.02       54.22      2.96 o 
   0   5   6      382.47      366.14      5.19 o 
   1   5   6       59.78       59.17      3.02 o 
   2   5   6     1073.51     1052.68     13.62 o 
   3   5   6       97.98      104.16      4.59 o 
   4   5   6      313.25      315.30      6.95 o 
   5   5   6        0.18        1.58      1.36 o 
   6   5   6      118.98      124.58      6.38 o 
   7   5   6       19.15       12.88      2.95 o 
   8   5   6       37.51       48.93      5.29 o 
   9   5   6       29.49       25.47      5.63 o 
 -10   6   6        0.99        8.18      6.10 o 
  -9   6   6       23.90       23.17      5.69 o 
  -8   6   6        0.03       -1.02      2.59 o 
  -7   6   6       80.09       80.00      8.80 o 
  -6   6   6        1.04        2.11      1.98 o 
  -5   6   6      335.80      311.31     14.90 o 
  -4   6   6        0.62        2.10      1.59 o 
  -3   6   6     1212.23     1306.57     19.46 o 
  -2   6   6        0.04       -0.18      1.22 o 
  -1   6   6      545.19      520.29      8.46 o 
   0   6   6      314.39      331.10      6.66 o 
   1   6   6      521.18      533.99     10.09 o 
   2   6   6       47.72       50.96      3.23 o 
   3   6   6      279.90      275.14      7.13 o 
   4   6   6      103.24       93.38      4.47 o 
   5   6   6      122.24      138.04      6.19 o 
   6   6   6        0.48        0.64      1.72 o 
   7   6   6       81.95       95.69      6.02 o 
   8   6   6        6.38        9.23      2.97 o 
  -9   7   6        7.84        5.51      3.85 o 
  -8   7   6        0.28        1.24      3.07 o 
  -7   7   6       29.49       29.34     13.05 o 
  -6   7   6       17.57       23.31      4.72 o 
  -5   7   6        9.89        7.30      2.51 o 
  -4   7   6       71.45       76.18      5.59 o 
  -3   7   6       12.44        7.25      4.16 o 
  -2   7   6       21.13       19.21      3.71 o 
  -1   7   6       15.87       12.08      2.41 o 
   0   7   6       15.78       11.76      3.00 o 
   1   7   6      168.74      170.51      5.73 o 
   2   7   6        5.80        7.23      1.89 o 
   3   7   6       11.94       12.39      2.27 o 
   4   7   6       36.16       39.63      3.77 o 
   5   7   6        8.13        6.39      2.28 o 
   6   7   6       27.44       31.19      4.19 o 
   7   7   6       16.91       12.82      3.65 o 
   8   7   6        0.01        1.87      2.56 o 
  -8   8   6        4.93       -0.66      5.68 o 
  -7   8   6       70.66       87.56     12.72 o 
  -6   8   6        3.82       -2.54      2.54 o 
  -5   8   6      179.25      165.06     10.49 o 
  -4   8   6        0.07        2.79      2.05 o 
  -3   8   6      136.75      148.55      6.24 o 
  -2   8   6       15.31       10.45      2.65 o 
  -1   8   6      288.55      287.03      8.12 o 
   0   8   6        1.55       -1.81      2.09 o 
   1   8   6       69.79       75.95      5.61 o 
   2   8   6      150.64      153.74      6.88 o 
   3   8   6       49.83       53.78      5.28 o 
   4   8   6        1.21        1.83      1.83 o 
   5   8   6       95.84      110.54      9.57 o 
   6   8   6        5.66        3.84      2.68 o 
   7   8   6       76.96       72.26      7.12 o 
  -7   9   6        0.01        0.58      3.62 o 
  -6   9   6       64.94       68.71      8.35 o 
  -5   9   6        0.48        1.47      4.92 o 
  -4   9   6        7.12       18.78      6.27 o 
  -3   9   6       33.33       33.48      6.59 o 
  -2   9   6      108.35      119.36      6.27 o 
  -1   9   6       47.65       53.55      4.59 o 
   0   9   6      134.93      143.47      6.59 o 
   1   9   6        4.00        4.42      4.34 o 
   2   9   6       38.90       38.81      8.07 o 
   3   9   6        3.98        5.91      2.30 o 
   4   9   6       23.35       25.96      4.13 o 
   5   9   6        8.80       10.94      2.83 o 
   6   9   6       12.90       13.69      4.68 o 
  -5  10   6        3.01       -3.36      4.13 o 
  -4  10   6        0.31        2.49      3.05 o 
  -3  10   6        5.19        8.53      3.19 o 
  -2  10   6        0.52        0.88      2.23 o 
  -1  10   6        1.16        2.78      2.81 o 
   0  10   6        0.00       -2.72      3.20 o 
   1  10   6        9.43        8.84      5.11 o 
   2  10   6        7.90        6.70      3.36 o 
   3  10   6        1.17        1.50      2.92 o 
   4  10   6        0.89       -2.08      2.69 o 
  -2  11   6       48.59       45.54      9.09 o 
  -1  11   6       14.41       12.54      6.23 o 
   0  11   6       39.45       44.21      9.38 o 
   1  11   6        3.65        0.58      7.36 o 
 -11   1   7        3.33        8.45      4.51 o 
 -10   1   7       17.31        8.82      4.28 o 
  -9   1   7       70.45       68.19      7.05 o 
  -8   1   7        8.05       10.81      2.48 o 
  -7   1   7      335.20      318.57      9.07 o 
  -6   1   7      154.90      169.62      6.25 o 
  -5   1   7        0.63        0.89      1.01 o 
  -4   1   7       69.71       78.48      2.66 o 
  -3   1   7      678.50      668.84      6.15 o 
  -2   1   7     1234.29     1207.85      9.10 o 
  -1   1   7      772.31      746.01      7.26 o 
   0   1   7     1247.49     1251.79     10.27 o 
   1   1   7       75.51       55.94      2.11 o 
   2   1   7      934.36      937.56      8.99 o 
   3   1   7       10.73       16.66      1.67 o 
   4   1   7        7.91        7.11      1.77 o 
   5   1   7     1014.54      990.87     13.07 o 
   6   1   7      322.47      337.30      8.47 o 
   7   1   7      152.92      148.40      7.33 o 
   8   1   7        0.09       -0.99      1.62 o 
   9   1   7       74.40       81.15      6.64 o 
  10   1   7        9.72        9.69      2.77 o 
 -11   2   7       12.90       16.38      6.62 o 
 -10   2   7       23.76       23.58      4.55 o 
  -9   2   7        5.55        6.65      2.10 o 
  -8   2   7        2.37        2.87      1.77 o 
  -7   2   7       32.22       35.84      3.81 o 
  -6   2   7        0.11       -0.10      1.42 o 
  -5   2   7        0.19        0.85      1.66 o 
  -4   2   7     1499.57     1578.33     22.95 o 
  -3   2   7        5.16        3.13      1.00 o 
  -2   2   7     1158.52     1271.52      9.60 o 
  -1   2   7      161.76      140.96      2.83 o 
   0   2   7     1269.21     1170.10     10.01 o 
   1   2   7        8.88        6.61      1.07 o 
   2   2   7     2116.93     2130.88     15.57 o 
   3   2   7      174.07      177.72      4.82 o 
   4   2   7     1176.24     1143.38     14.91 o 
   5   2   7      767.00      752.50     10.87 o 
   6   2   7       17.81       16.32      2.53 o 
   7   2   7      174.74      162.44     10.01 o 
   8   2   7        9.52       10.11      2.36 o 
   9   2   7       71.03       75.66      7.97 o 
  10   2   7       62.38       68.95     14.21 o 
 -11   3   7       49.81       34.27      9.11 o 
 -10   3   7       13.88       12.51      9.13 o 
  -9   3   7        0.50        1.68      1.77 o 
  -8   3   7        0.09       -0.02      1.58 o 
  -7   3   7      216.48      192.55      7.42 o 
  -6   3   7        0.25        0.73      1.51 o 
  -5   3   7        2.56       -0.31      1.34 o 
  -4   3   7        1.40        2.42      1.43 o 
  -3   3   7        0.54        0.15      1.01 o 
  -2   3   7       17.67       20.91      1.33 o 
  -1   3   7      396.58      435.55      7.17 o 
   0   3   7       27.04       20.79      1.55 o 
   1   3   7        0.05        0.55      0.68 o 
   2   3   7        7.36        8.53      1.47 o 
   3   3   7      285.79      288.70      9.19 o 
   4   3   7      279.30      274.37      7.01 o 
   5   3   7       48.72       44.76      3.22 o 
   6   3   7       15.70       18.75      2.37 o 
   7   3   7       46.13       42.90      3.53 o 
   8   3   7       18.86       26.59      3.89 o 
   9   3   7        9.39        8.37      2.88 o 
 -10   4   7       34.53       41.95      6.49 o 
  -9   4   7        0.07        2.84      2.65 o 
  -8   4   7        1.21       -0.10      1.83 o 
  -7   4   7       16.06       16.48      3.12 o 
  -6   4   7      508.90      496.90     11.87 o 
  -5   4   7      185.74      177.59      6.86 o 
  -4   4   7     1076.91     1090.28     17.07 o 
  -3   4   7       98.75       88.51      4.39 o 
  -2   4   7      946.74      932.50     11.17 o 
  -1   4   7        4.45        1.23      1.18 o 
   0   4   7      880.05      853.11      8.73 o 
   1   4   7       17.22       17.35      1.89 o 
   2   4   7     1166.73     1133.24     12.75 o 
   3   4   7      246.13      245.04      6.00 o 
   4   4   7      100.25       99.37      4.81 o 
   5   4   7        6.06        4.29      1.57 o 
   6   4   7      201.82      206.55      6.20 o 
   7   4   7        8.22        5.68      2.41 o 
   8   4   7      232.39      275.65      9.90 o 
   9   4   7       90.75       88.70      8.92 o 
 -10   5   7        2.76        3.30      3.02 o 
  -9   5   7       45.44       60.00     11.54 o 
  -8   5   7       22.07       23.33      4.88 o 
  -7   5   7      107.45      110.74      6.74 o 
  -6   5   7       10.21       12.41      2.56 o 
  -5   5   7       51.93       51.04      5.15 o 
  -4   5   7       12.00        9.93      2.31 o 
  -3   5   7      177.64      166.23      6.32 o 
  -2   5   7       67.15       73.53      3.57 o 
  -1   5   7      201.55      210.02      4.54 o 
   0   5   7       21.94       21.13      1.89 o 
   1   5   7       98.91       94.48      3.77 o 
   2   5   7        0.40        0.70      1.25 o 
   3   5   7      559.84      537.70      9.05 o 
   4   5   7        0.00       -0.05      1.40 o 
   5   5   7      297.70      276.14      8.13 o 
   6   5   7      140.24      128.66      5.54 o 
   7   5   7      195.93      203.03      7.49 o 
   8   5   7        4.99        3.91      2.01 o 
   9   5   7       35.49       34.47      8.42 o 
  -9   6   7        1.85        3.85      3.58 o 
  -8   6   7      102.83      112.82     13.08 o 
  -7   6   7       50.48       53.49      7.90 o 
  -6   6   7      129.47      140.21      7.44 o 
  -5   6   7       39.58       54.33      4.91 o 
  -4   6   7       82.35       92.19      5.73 o 
  -3   6   7       48.54       48.38      3.69 o 
  -2   6   7      123.74      120.90      4.86 o 
  -1   6   7       59.25       50.86      3.85 o 
   0   6   7      102.96       97.85      4.10 o 
   1   6   7       37.70       45.07      3.06 o 
   2   6   7      173.51      181.88      5.29 o 
   3   6   7        3.87        2.94      1.64 o 
   4   6   7       67.57       77.43      4.95 o 
   5   6   7       20.00       19.22      2.55 o 
   6   6   7       57.55       68.52      6.01 o 
   7   6   7        2.95        5.22      2.26 o 
   8   6   7        1.67       -1.03      2.03 o 
  -9   7   7       49.58       44.23      7.95 o 
  -8   7   7       10.07        8.00      3.79 o 
  -7   7   7       47.01       52.28     10.05 o 
  -6   7   7        0.12       -1.43      2.17 o 
  -5   7   7       63.03       71.23      5.76 o 
  -4   7   7       10.20        4.73      2.14 o 
  -3   7   7       30.29       25.13      2.95 o 
  -2   7   7        1.68        2.84      1.63 o 
  -1   7   7      194.67      190.96     11.54 o 
   0   7   7        9.20        7.13      1.63 o 
   1   7   7      740.43      734.88     12.50 o 
   2   7   7       35.87       30.20      3.21 o 
   3   7   7      295.59      288.33      7.85 o 
   4   7   7        0.01        1.85      1.68 o 
   5   7   7      217.02      233.38      7.84 o 
   6   7   7        3.60       -0.90      1.71 o 
   7   7   7      114.85       84.66      8.38 o 
  -8   8   7        0.11        1.87      3.27 o 
  -7   8   7        7.81        5.29      5.46 o 
  -6   8   7        0.60       -2.66      2.66 o 
  -5   8   7        2.01        2.93      2.81 o 
  -4   8   7       28.32       29.00      3.37 o 
  -3   8   7       19.35       11.29      2.81 o 
  -2   8   7       66.84       85.26      5.37 o 
  -1   8   7        9.74       10.36      2.38 o 
   0   8   7       91.11       98.96      5.55 o 
   1   8   7       12.58       12.24      2.41 o 
   2   8   7       80.60       78.00      5.66 o 
   3   8   7        7.91        4.53      2.54 o 
   4   8   7       17.35       15.00      2.83 o 
   5   8   7        6.78        4.37      2.18 o 
   6   8   7       27.14       25.47      3.75 o 
  -6   9   7        4.67        0.84      3.38 o 
  -5   9   7        0.63        4.70      5.09 o 
  -4   9   7        9.33       13.02      3.89 o 
  -3   9   7       55.13       47.34      4.48 o 
  -2   9   7       11.41        8.12      2.40 o 
  -1   9   7       68.16       65.52      8.38 o 
   0   9   7       53.05       53.34      4.49 o 
   1   9   7       51.80       41.87      7.89 o 
   2   9   7        8.30       11.19      5.46 o 
   3   9   7       43.65       39.48      5.12 o 
   4   9   7        1.28        1.38      2.44 o 
   5   9   7       14.69       12.38      3.48 o 
  -5  10   7        0.39       -1.83      4.28 o 
  -4  10   7       43.93       36.46      6.32 o 
  -3  10   7        6.70        0.00      2.50 o 
  -2  10   7       83.45       87.51      7.43 o 
  -1  10   7        4.31       -1.56      2.74 o 
   0  10   7       47.76       55.67      9.82 o 
   1  10   7        5.06       -1.83      3.47 o 
   2  10   7       47.01       51.39      6.81 o 
   3  10   7        7.80        1.44      3.14 o 
 -11   0   8       36.49       24.49      7.14 o 
 -10   0   8       13.65       17.46      5.79 o 
  -9   0   8       16.91       15.44      5.50 o 
  -8   0   8       14.82       16.54      5.40 o 
  -7   0   8       60.87       54.67      8.32 o 
  -6   0   8       14.96       11.53      2.61 o 
  -5   0   8      174.79      144.40     11.17 o 
  -4   0   8       66.73       80.83      4.30 o 
  -3   0   8       58.33       65.78      2.77 o 
  -2   0   8      375.58      380.36      7.17 o 
  -1   0   8       49.71       36.15      2.58 o 
   0   0   8       76.21       94.69      3.77 o 
   1   0   8       55.39       45.33      3.01 o 
   2   0   8       24.38       41.65      3.05 o 
   3   0   8      100.66      111.88      4.59 o 
   4   0   8      505.38      489.89     13.39 o 
   5   0   8      217.39      217.67      9.47 o 
   6   0   8     2088.70     2044.38     33.85 o 
   7   0   8        5.97        7.37      3.10 o 
   8   0   8        1.54        0.86      3.57 o 
   9   0   8       62.53       74.14     16.22 o 
  10   0   8        4.10       -0.10      4.01 o 
 -11   1   8        1.99        1.34      4.47 o 
 -10   1   8        1.68        3.65      2.76 o 
  -9   1   8        1.31        2.34      2.34 o 
  -8   1   8      207.77      194.23      9.75 o 
  -7   1   8       26.97       25.41      3.35 o 
  -6   1   8       22.72       24.06      3.09 o 
  -5   1   8       23.57       29.45      2.16 o 
  -4   1   8        4.66        5.18      0.94 o 
  -3   1   8      131.91      149.03      2.91 o 
  -2   1   8      131.97      127.76      2.74 o 
  -1   1   8        0.82        0.83      0.73 o 
   0   1   8      123.91      149.55      3.31 o 
   1   1   8      584.01      649.33      7.39 o 
   2   1   8       99.07      112.69      3.06 o 
   3   1   8       55.02       52.57      3.43 o 
   4   1   8      176.92      156.25      7.91 o 
   5   1   8        0.80        1.89      1.59 o 
   6   1   8        7.41        8.60      2.03 o 
   7   1   8        8.32       10.97      3.19 o 
   8   1   8      121.16      135.21      6.86 o 
   9   1   8        4.98        1.04      2.15 o 
 -11   2   8       26.09       25.56      5.24 o 
 -10   2   8        1.05        0.57      3.73 o 
  -9   2   8        0.01       -0.53      1.62 o 
  -8   2   8        7.38        7.91      2.29 o 
  -7   2   8       14.81       12.77      2.59 o 
  -6   2   8       24.75       17.71      2.85 o 
  -5   2   8      257.33      251.24     10.42 o 
  -4   2   8      201.62      205.13      8.58 o 
  -3   2   8        8.62        8.08      1.17 o 
  -2   2   8       32.13       24.69      1.50 o 
  -1   2   8        6.20        7.40      1.10 o 
   0   2   8       41.44       44.77      2.13 o 
   1   2   8        4.24        2.45      0.87 o 
   2   2   8      382.03      400.06      6.89 o 
   3   2   8      105.96      102.47      3.98 o 
   4   2   8      504.15      493.73      9.74 o 
   5   2   8      201.28      189.41      5.53 o 
   6   2   8        0.14        1.52      1.60 o 
   7   2   8       97.66      106.91      5.91 o 
   8   2   8      127.37      120.15      6.60 o 
   9   2   8       27.60       38.18      4.41 o 
 -11   3   8        0.36       -2.68      3.84 o 
 -10   3   8       94.76       88.24      6.91 o 
  -9   3   8       52.01       49.35      7.33 o 
  -8   3   8      254.99      255.63      9.16 o 
  -7   3   8       46.62       53.24      4.85 o 
  -6   3   8      171.30      174.16      6.96 o 
  -5   3   8       74.31       77.84      4.12 o 
  -4   3   8        2.89        2.84      1.30 o 
  -3   3   8       15.10       13.21      1.73 o 
  -2   3   8     1107.11     1166.95     11.00 o 
  -1   3   8      261.79      278.42      6.03 o 
   0   3   8       28.73       20.39      1.94 o 
   1   3   8      825.97      812.34     10.06 o 
   2   3   8       38.18       42.56      3.59 o 
   3   3   8      294.82      290.27      6.33 o 
   4   3   8      620.88      592.80     14.62 o 
   5   3   8       67.25       69.21      3.97 o 
   6   3   8      362.87      378.07      8.36 o 
   7   3   8       70.27       75.75      5.20 o 
   8   3   8      168.75      195.23      7.83 o 
   9   3   8       61.17       67.97      6.50 o 
 -10   4   8        0.34       -0.97      3.14 o 
  -9   4   8        0.05        0.85      2.06 o 
  -8   4   8        1.39        3.14      2.15 o 
  -7   4   8       47.08       45.75      4.62 o 
  -6   4   8        0.42        1.13      1.65 o 
  -5   4   8      169.88      160.03      6.69 o 
  -4   4   8        0.07        1.13      1.32 o 
  -3   4   8        1.18        1.55      1.12 o 
  -2   4   8        3.08        4.23      1.33 o 
  -1   4   8        3.85        3.55      1.00 o 
   0   4   8        4.15        2.37      1.17 o 
   1   4   8      405.53      401.33      7.12 o 
   2   4   8      400.05      409.66      7.49 o 
   3   4   8      284.45      281.42      6.46 o 
   4   4   8      264.78      236.78      7.16 o 
   5   4   8        0.03       -0.06      1.30 o 
   6   4   8       11.42        8.25      2.43 o 
   7   4   8       25.80       13.30      2.38 o 
   8   4   8        1.18       -1.25      2.16 o 
   9   4   8        7.23        8.12      3.20 o 
 -10   5   8       32.77       24.85      8.63 o 
  -9   5   8       28.13       24.30      9.41 o 
  -8   5   8       31.06       30.16      4.38 o 
  -7   5   8       69.88       66.87      5.74 o 
  -6   5   8       89.32       94.34      6.23 o 
  -5   5   8       10.14       12.80      2.67 o 
  -4   5   8      200.99      211.85      6.47 o 
  -3   5   8      212.46      215.41      5.74 o 
  -2   5   8       71.12       79.72      5.05 o 
  -1   5   8       98.37       84.76      5.53 o 
   0   5   8      327.98      338.01      7.48 o 
   1   5   8       38.22       32.82      2.66 o 
   2   5   8      528.62      523.05      8.87 o 
   3   5   8       77.82       73.55      4.00 o 
   4   5   8      312.60      312.94      8.16 o 
   5   5   8       56.06       64.17      4.14 o 
   6   5   8      157.63      186.88      8.14 o 
   7   5   8       63.32       69.74      5.26 o 
   8   5   8       12.98        9.77      2.69 o 
  -9   6   8        1.42       -0.91      2.95 o 
  -8   6   8       39.45       50.63      7.20 o 
  -7   6   8       45.75       51.19      5.37 o 
  -6   6   8        5.37        3.79      2.21 o 
  -5   6   8       97.10      103.12      6.53 o 
  -4   6   8        4.39        2.37      1.60 o 
  -3   6   8      229.16      224.29      7.41 o 
  -2   6   8       13.12       10.26      1.88 o 
  -1   6   8      127.58      132.52      8.10 o 
   0   6   8       10.64       10.92      2.09 o 
   1   6   8      747.92      758.06     12.48 o 
   2   6   8      233.04      249.11      6.36 o 
   3   6   8        0.68        1.50      1.64 o 
   4   6   8       19.06       15.82      2.63 o 
   5   6   8       60.92       58.29      4.13 o 
   6   6   8        3.66        4.70      2.09 o 
   7   6   8       78.70       80.67      6.25 o 
   8   6   8        3.38        6.28      2.89 o 
  -8   7   8        4.72        4.51      4.19 o 
  -7   7   8       12.59       11.82      4.06 o 
  -6   7   8       10.80       11.08      6.64 o 
  -5   7   8       24.05       17.98      2.81 o 
  -4   7   8        0.56        0.77      1.61 o 
  -3   7   8        0.27        0.30      1.33 o 
  -2   7   8       90.99       90.11      5.28 o 
  -1   7   8       63.42       58.63      4.48 o 
   0   7   8      239.13      245.88      8.71 o 
   1   7   8       43.04       42.75      3.76 o 
   2   7   8       30.73       28.98      3.29 o 
   3   7   8        0.44        1.54      1.71 o 
   4   7   8        0.97        3.16      1.56 o 
   5   7   8       19.34       19.20      3.93 o 
   6   7   8       13.12       12.42      2.84 o 
   7   7   8        2.69        4.04      2.49 o 
  -7   8   8       12.40        5.19      3.72 o 
  -6   8   8        5.31       -1.11      2.96 o 
  -5   8   8       56.76       65.04      5.05 o 
  -4   8   8       25.52       31.30      4.18 o 
  -3   8   8       51.43       54.73      7.56 o 
  -2   8   8        3.26        4.56      2.26 o 
  -1   8   8      169.45      166.30      7.07 o 
   0   8   8       38.99       37.96      5.61 o 
   1   8   8        0.92       -1.66      1.66 o 
   2   8   8       17.53       18.07      3.45 o 
   3   8   8      184.37      179.96      9.88 o 
   4   8   8       23.57       24.43      3.93 o 
   5   8   8       60.17       74.93      6.50 o 
   6   8   8        4.55        2.89      2.55 o 
  -6   9   8       27.95       30.53      4.89 o 
  -5   9   8        0.42       -1.14      2.52 o 
  -4   9   8        0.17       -1.67      1.79 o 
  -3   9   8       25.43       21.43      3.32 o 
  -2   9   8        0.67        2.09      1.87 o 
  -1   9   8        2.05        4.40      2.09 o 
   0   9   8       13.29        7.23      5.59 o 
   1   9   8        0.54       -1.96      1.96 o 
   2   9   8        5.21        2.81      4.46 o 
   3   9   8        5.03        5.59      2.67 o 
   4   9   8       50.55       53.59      5.71 o 
  -4  10   8        0.06        2.61      2.96 o 
  -3  10   8        6.67        7.88      2.84 o 
  -2  10   8        6.68        6.20      2.72 o 
  -1  10   8       24.79       14.81      3.13 o 
   0  10   8       32.61       32.53      5.59 o 
   1  10   8        2.61       -3.34      3.34 o 
   2  10   8        0.38        2.47      2.89 o 
 -11   1   9        9.32        7.26      3.77 o 
 -10   1   9       64.70       70.60      8.10 o 
  -9   1   9      185.32      197.50     10.65 o 
  -8   1   9      145.40      144.95     12.05 o 
  -7   1   9      178.85      168.55      6.94 o 
  -6   1   9       63.67       51.33      4.35 o 
  -5   1   9      112.68      107.63      3.81 o 
  -4   1   9       13.69       16.59      1.59 o 
  -3   1   9      948.41      911.35      9.43 o 
  -2   1   9       59.36       58.90      2.34 o 
  -1   1   9      140.03      132.90      3.25 o 
   0   1   9      421.99      446.05      6.18 o 
   1   1   9        0.11        0.63      0.86 o 
   2   1   9       32.05       36.02      2.17 o 
   3   1   9      237.52      230.58      5.55 o 
   4   1   9       19.43       18.36      2.63 o 
   5   1   9        0.12       -0.49      1.49 o 
   6   1   9       98.51       95.20      5.54 o 
   7   1   9       74.10       78.82      7.28 o 
   8   1   9       19.25       21.08      3.33 o 
   9   1   9       18.30       16.40      3.22 o 
 -11   2   9        5.38        7.31      3.62 o 
 -10   2   9        2.00        3.05      2.89 o 
  -9   2   9        4.43        3.96      2.78 o 
  -8   2   9        9.58        7.54      2.22 o 
  -7   2   9       37.08       41.04      4.30 o 
  -6   2   9      248.21      239.74      8.08 o 
  -5   2   9       65.82       63.72      4.69 o 
  -4   2   9      163.40      166.74      4.60 o 
  -3   2   9      416.24      448.61      6.69 o 
  -2   2   9      459.95      479.93      5.89 o 
  -1   2   9      420.07      459.89      6.26 o 
   0   2   9      800.77      772.24      8.51 o 
   1   2   9       59.23       53.32      2.53 o 
   2   2   9      265.49      282.42      6.08 o 
   3   2   9       50.36       50.65      3.81 o 
   4   2   9      207.67      201.06      6.49 o 
   5   2   9      405.20      400.13      8.25 o 
   6   2   9       34.99       28.00      3.33 o 
   7   2   9       14.75       15.46      2.81 o 
   8   2   9        3.66        2.89      2.18 o 
   9   2   9       19.99       14.94      3.25 o 
 -10   3   9        9.34        8.42      2.75 o 
  -9   3   9        0.82        1.78      2.45 o 
  -8   3   9        1.60        1.40      1.90 o 
  -7   3   9       37.76       34.89      4.19 o 
  -6   3   9        0.09        0.27      1.70 o 
  -5   3   9       50.56       49.24      3.58 o 
  -4   3   9       42.59       35.84      4.26 o 
  -3   3   9       53.38       51.27      3.07 o 
  -2   3   9       66.11       69.80      3.35 o 
  -1   3   9        6.48       12.72      1.42 o 
   0   3   9       19.86       20.40      1.76 o 
   1   3   9       36.96       41.10      2.76 o 
   2   3   9       44.67       42.10      3.48 o 
   3   3   9       50.45       51.91      3.38 o 
   4   3   9        2.45        0.99      1.50 o 
   5   3   9       49.80       52.52      3.76 o 
   6   3   9       55.19       70.20      5.43 o 
   7   3   9        3.58        5.17      2.16 o 
   8   3   9       33.20       42.26      6.72 o 
   9   3   9       43.32       43.24      4.67 o 
 -10   4   9        0.01        7.75      3.38 o 
  -9   4   9        0.10        0.33      2.10 o 
  -8   4   9       13.55       15.30      3.35 o 
  -7   4   9        8.01        6.92      2.34 o 
  -6   4   9       71.17       73.70      4.52 o 
  -5   4   9      273.77      264.93      7.26 o 
  -4   4   9      281.91      292.49      6.72 o 
  -3   4   9      502.26      510.65      9.64 o 
  -2   4   9      259.34      239.71      5.75 o 
  -1   4   9        2.95        5.79      1.86 o 
   0   4   9      881.61      879.06     13.69 o 
   1   4   9      352.05      378.69      7.15 o 
   2   4   9      754.95      763.03     10.83 o 
   3   4   9      663.54      649.00     15.63 o 
   4   4   9        4.36        2.44      2.09 o 
   5   4   9       57.53       52.47      3.94 o 
   6   4   9       52.39       48.79      3.84 o 
   7   4   9       39.87       40.46      3.73 o 
   8   4   9       53.34       54.27      5.04 o 
 -10   5   9       23.88       14.13      6.60 o 
  -9   5   9       32.54       43.12      6.77 o 
  -8   5   9        3.80        2.35      2.72 o 
  -7   5   9        6.91        8.49      3.52 o 
  -6   5   9       26.22       20.01      3.85 o 
  -5   5   9       17.34       20.17      2.71 o 
  -4   5   9        9.94        5.04      1.47 o 
  -3   5   9      113.91      126.92      4.78 o 
  -2   5   9        1.95        4.23      1.41 o 
  -1   5   9        2.54        5.45      2.02 o 
   0   5   9        5.35        2.65      1.53 o 
   1   5   9       19.27       21.01      2.51 o 
   2   5   9       69.78       66.68      3.77 o 
   3   5   9       34.22       34.97      3.04 o 
   4   5   9      150.98      144.90      9.13 o 
   5   5   9      176.71      180.58      6.23 o 
   6   5   9        0.51        0.13      1.53 o 
   7   5   9       57.15       61.11      5.85 o 
   8   5   9       36.48       40.13      6.81 o 
  -9   6   9        9.23       14.36      5.04 o 
  -8   6   9        3.87        4.36      3.81 o 
  -7   6   9        3.47        5.29      2.76 o 
  -6   6   9        0.07       -0.52      1.53 o 
  -5   6   9      113.29      107.79      5.72 o 
  -4   6   9        0.82        1.94      1.45 o 
  -3   6   9       40.51       46.34      3.52 o 
  -2   6   9       32.02       38.25      3.64 o 
  -1   6   9      107.95      114.88      5.64 o 
   0   6   9        4.00        1.27      1.91 o 
   1   6   9      377.12      365.60      8.75 o 
   2   6   9       81.28       90.16      5.33 o 
   3   6   9       23.67       25.29      2.87 o 
   4   6   9       40.70       43.08      4.00 o 
   5   6   9       54.46       52.75      4.15 o 
   6   6   9       12.06       12.98      3.38 o 
   7   6   9       29.26       18.10      4.16 o 
  -8   7   9       37.99       33.06     11.62 o 
  -7   7   9       40.99       39.29      6.46 o 
  -6   7   9        2.22        2.71      1.99 o 
  -5   7   9       64.70       72.44      5.21 o 
  -4   7   9        0.43        2.37      1.59 o 
  -3   7   9       52.79       50.22      4.37 o 
  -2   7   9       72.31       65.10      4.82 o 
  -1   7   9       67.76       69.02      4.90 o 
   0   7   9       29.00       25.01      3.60 o 
   1   7   9        1.71       -0.91      1.76 o 
   2   7   9       39.07       46.91      4.17 o 
   3   7   9      138.64      133.81      8.84 o 
   4   7   9       11.83       12.90      2.38 o 
   5   7   9      167.44      177.51      7.73 o 
   6   7   9       28.13       31.25      4.05 o 
  -7   8   9        2.56        1.93      2.71 o 
  -6   8   9       65.32       64.74      6.24 o 
  -5   8   9        1.33        1.78      1.98 o 
  -4   8   9        7.89        5.71      2.27 o 
  -3   8   9       19.27       18.43      3.01 o 
  -2   8   9       48.49       40.12      4.37 o 
  -1   8   9       54.01       45.39      5.72 o 
   0   8   9      297.30      303.08     10.51 o 
   1   8   9        1.13        0.24      2.24 o 
   2   8   9        5.10        1.93      2.00 o 
   3   8   9        9.43        4.59      2.97 o 
   4   8   9       39.98       48.14      5.34 o 
   5   8   9        7.19        6.86      2.57 o 
  -6   9   9        0.38        2.39      3.48 o 
  -5   9   9        9.02       10.72      3.41 o 
  -4   9   9        2.19       -2.01      2.01 o 
  -3   9   9        4.99        5.67      2.41 o 
  -2   9   9        2.96        2.10      1.92 o 
  -1   9   9       87.68       94.32      6.24 o 
   0   9   9        5.26        4.49      2.49 o 
   1   9   9       53.10       48.12      5.48 o 
   2   9   9       44.99       45.04      9.05 o 
   3   9   9        0.84       -1.26      2.25 o 
   4   9   9       28.34       30.92      6.57 o 
  -3  10   9        3.72        1.23      2.69 o 
  -2  10   9       71.28       61.59      5.54 o 
  -1  10   9       15.61        9.47      6.25 o 
   0  10   9        1.70        0.52      3.47 o 
   1  10   9        2.89        2.72      4.94 o 
 -11   0  10        0.00        1.45      4.48 o 
 -10   0  10        0.74        3.09      4.03 o 
  -9   0  10        0.38        0.91      3.42 o 
  -8   0  10        6.61        7.95      4.36 o 
  -7   0  10       73.38       85.04     10.83 o 
  -6   0  10      182.53      204.29     10.10 o 
  -5   0  10       57.93       52.55      3.96 o 
  -4   0  10      563.13      563.95     13.67 o 
  -3   0  10      854.52      852.16     12.61 o 
  -2   0  10     1956.34     2002.37     24.07 o 
  -1   0  10      996.44      982.62     14.09 o 
   0   0  10      209.47      215.59      7.91 o 
   1   0  10     1163.42     1205.79     16.62 o 
   2   0  10      295.89      315.79      8.01 o 
   3   0  10      326.22      319.96     11.19 o 
   4   0  10      338.09      348.78     13.14 o 
   5   0  10      166.62      181.27      9.44 o 
   6   0  10        0.14       -0.10      2.57 o 
   7   0  10       12.22       13.79      3.93 o 
   8   0  10        7.94        3.18      3.50 o 
   9   0  10       58.97       57.28     12.37 o 
 -11   1  10       11.56       23.76      7.23 o 
 -10   1  10        4.01        4.98      3.08 o 
  -9   1  10        7.35       10.52      3.51 o 
  -8   1  10       31.84       35.81      5.36 o 
  -7   1  10      157.26      157.88      6.86 o 
  -6   1  10        2.37        1.45      1.50 o 
  -5   1  10       12.32       12.19      2.13 o 
  -4   1  10        7.17        6.14      1.45 o 
  -3   1  10       55.95       43.86      2.63 o 
  -2   1  10        4.86        5.06      1.15 o 
  -1   1  10      460.70      460.98      6.50 o 
   0   1  10        5.38        4.64      1.14 o 
   1   1  10       42.09       46.43      2.51 o 
   2   1  10      195.51      177.62      4.92 o 
   3   1  10        3.68        2.44      1.69 o 
   4   1  10       44.00       45.36      4.04 o 
   5   1  10      196.98      180.57      6.73 o 
   6   1  10       32.72       41.40      4.13 o 
   7   1  10       17.58       20.00      3.24 o 
   8   1  10       16.98       15.97      3.46 o 
   9   1  10        2.86        0.86      2.53 o 
 -10   2  10        0.01        0.92      3.77 o 
  -9   2  10       11.02       10.88      4.63 o 
  -8   2  10        4.69        2.27      1.92 o 
  -7   2  10        0.01       -1.38      1.38 o 
  -6   2  10      124.18      120.06      6.53 o 
  -5   2  10       83.95       80.34      6.36 o 
  -4   2  10      525.93      530.46      8.53 o 
  -3   2  10       35.09       39.51      2.74 o 
  -2   2  10       12.61       18.13      2.11 o 
  -1   2  10      846.92      817.89     10.70 o 
   0   2  10      403.04      378.95      6.11 o 
   1   2  10      579.45      559.31      8.64 o 
   2   2  10      135.19      124.53      5.01 o 
   3   2  10       86.64       92.34      4.24 o 
   4   2  10       94.96       88.63      4.35 o 
   5   2  10       62.01       63.74      4.73 o 
   6   2  10        0.88        0.71      1.84 o 
   7   2  10       20.08       31.06      3.72 o 
   8   2  10       24.11       29.21      4.12 o 
 -10   3  10       85.56      105.36      9.73 o 
  -9   3  10      113.13      119.14      7.79 o 
  -8   3  10        7.14        4.09      2.34 o 
  -7   3  10       46.92       53.85      5.21 o 
  -6   3  10       59.72       51.17      6.91 o 
  -5   3  10      168.63      165.78      5.13 o 
  -4   3  10      176.26      189.59      5.35 o 
  -3   3  10       68.90       77.12      3.71 o 
  -2   3  10       27.49       24.30      2.87 o 
  -1   3  10      418.28      443.96      7.03 o 
   0   3  10        1.66        2.13      1.25 o 
   1   3  10      438.51      421.41      7.62 o 
   2   3  10      270.57      248.16      6.09 o 
   3   3  10      133.74      134.14      5.00 o 
   4   3  10      140.45      134.92      6.00 o 
   5   3  10      266.82      268.48      7.88 o 
   6   3  10      218.57      216.07      7.73 o 
   7   3  10       70.76       69.74      5.60 o 
   8   3  10       81.97       87.71      6.37 o 
 -10   4  10        9.64       11.73      3.39 o 
  -9   4  10        0.50       -0.31      2.16 o 
  -8   4  10        1.61        2.95      2.93 o 
  -7   4  10        0.00       -0.99      1.70 o 
  -6   4  10       59.76       51.98      5.00 o 
  -5   4  10        0.07        2.41      1.33 o 
  -4   4  10       14.00       20.95      2.39 o 
  -3   4  10        2.96        4.41      1.68 o 
  -2   4  10       10.28       12.12      2.82 o 
  -1   4  10      165.12      181.00      7.71 o 
   0   4  10       12.00       14.88      2.04 o 
   1   4  10      199.20      194.20      5.35 o 
   2   4  10        2.50        6.11      1.70 o 
   3   4  10       34.73       37.16      3.16 o 
   4   4  10        2.33        1.94      2.21 o 
   5   4  10        3.16        5.39      1.85 o 
   6   4  10       11.49        9.81      2.51 o 
   7   4  10        1.28       -0.49      2.12 o 
   8   4  10       19.63       26.22      3.91 o 
  -9   5  10       14.61       17.63      4.05 o 
  -8   5  10       69.53       64.49      6.16 o 
  -7   5  10       29.75       23.64      3.88 o 
  -6   5  10       11.24       13.13      2.51 o 
  -5   5  10        0.85        1.22      1.30 o 
  -4   5  10      144.49      135.50      5.45 o 
  -3   5  10      150.16      142.29      5.21 o 
  -2   5  10       35.96       31.11      3.26 o 
  -1   5  10      288.21      267.96     10.45 o 
   0   5  10        1.75       -1.12      1.56 o 
   1   5  10      240.89      240.86      6.17 o 
   2   5  10       35.98       35.83      3.44 o 
   3   5  10       31.96       36.45      3.16 o 
   4   5  10      118.09      125.62      6.15 o 
   5   5  10      100.75      105.09      5.38 o 
   6   5  10      138.21      135.70      6.24 o 
   7   5  10      121.99      127.05      6.39 o 
  -9   6  10        7.68        4.05      4.06 o 
  -8   6  10        8.54        6.87      2.86 o 
  -7   6  10       37.46       47.67      4.49 o 
  -6   6  10       43.46       44.70      4.27 o 
  -5   6  10        1.45        0.12      1.46 o 
  -4   6  10      103.19      107.45      5.16 o 
  -3   6  10        2.72        2.19      2.20 o 
  -2   6  10        4.52        4.47      2.49 o 
  -1   6  10      179.83      194.27      7.79 o 
   0   6  10        9.27        8.61      2.51 o 
   1   6  10      621.57      625.97     20.16 o 
   2   6  10      489.73      498.22     10.85 o 
   3   6  10        1.12        0.09      1.49 o 
   4   6  10       15.70       15.13      3.46 o 
   5   6  10       10.20        5.80      2.27 o 
   6   6  10        9.58       11.03      2.84 o 
   7   6  10        5.23        3.32      2.49 o 
  -8   7  10        0.26        3.10      3.78 o 
  -7   7  10       15.16       15.89      3.11 o 
  -6   7  10       25.00       25.39      3.51 o 
  -5   7  10        1.14        2.16      1.69 o 
  -4   7  10       13.57        9.32      2.41 o 
  -3   7  10       22.93       22.14      3.14 o 
  -2   7  10       17.79       19.44      3.01 o 
  -1   7  10        3.12       -1.59      3.53 o 
   0   7  10        0.10       -0.55      1.74 o 
   1   7  10        0.05        1.51      2.69 o 
   2   7  10        0.00       -1.56      1.56 o 
   3   7  10      133.68      147.63     12.20 o 
   4   7  10       41.60       39.79      4.99 o 
   5   7  10       36.65       31.28      3.98 o 
   6   7  10       32.46       30.90      4.00 o 
  -7   8  10        0.99        5.21      7.34 o 
  -6   8  10       16.49       10.68      2.85 o 
  -5   8  10       11.11        8.61      2.68 o 
  -4   8  10        6.45        0.87      2.01 o 
  -3   8  10       23.10       29.79      3.82 o 
  -2   8  10       11.95        4.33      4.03 o 
  -1   8  10       37.36       36.42      4.65 o 
   0   8  10       75.46       86.76      6.83 o 
   1   8  10       19.13       26.88      4.14 o 
   2   8  10       25.46       28.92      4.20 o 
   3   8  10      140.32      137.35      9.04 o 
   4   8  10       35.91       34.52      5.12 o 
   5   8  10        0.11        0.28      2.56 o 
  -5   9  10       16.13       19.52      3.49 o 
  -4   9  10        0.33        2.16      2.29 o 
  -3   9  10       13.06       16.31      3.39 o 
  -2   9  10       41.19       40.16      6.47 o 
  -1   9  10       88.24       80.11      7.04 o 
   0   9  10        2.03        1.96      2.47 o 
   1   9  10        0.03        5.49      4.08 o 
   2   9  10       24.91       12.81      6.23 o 
   3   9  10        0.08       -1.39      3.74 o 
  -1  10  10        9.59        7.10      4.27 o 
 -10   1  11       34.05       35.91      7.10 o 
  -9   1  11       32.72       18.41      4.35 o 
  -8   1  11       68.29       67.23      7.48 o 
  -7   1  11       82.36       66.74      7.16 o 
  -6   1  11       64.15       68.36      5.22 o 
  -5   1  11      153.95      140.54      5.39 o 
  -4   1  11        0.71       -0.71      1.35 o 
  -3   1  11       25.62       27.55      2.41 o 
  -2   1  11      397.83      414.18      7.23 o 
  -1   1  11       37.99       42.71      2.73 o 
   0   1  11      107.72      118.65      3.64 o 
   1   1  11       73.46       58.09      4.25 o 
   2   1  11      140.35      143.88      4.71 o 
   3   1  11      166.73      154.76      5.10 o 
   4   1  11      803.13      806.28     14.08 o 
   5   1  11      286.28      307.44      8.95 o 
   6   1  11      203.81      214.52      8.02 o 
   7   1  11       69.17       76.96      6.47 o 
   8   1  11       67.62       72.99      5.93 o 
 -10   2  11        0.18        0.69      2.69 o 
  -9   2  11        3.37        1.27      2.63 o 
  -8   2  11        2.72        4.23      4.30 o 
  -7   2  11       17.90       21.26      2.93 o 
  -6   2  11        9.09        9.81      3.17 o 
  -5   2  11       30.51       35.77      3.41 o 
  -4   2  11      132.55      123.00      4.50 o 
  -3   2  11      171.27      194.11      5.83 o 
  -2   2  11      559.35      574.64      8.77 o 
  -1   2  11      492.83      490.97      7.18 o 
   0   2  11        0.55        0.08      1.00 o 
   1   2  11      297.92      326.98      6.87 o 
   2   2  11        7.56        5.86      1.64 o 
   3   2  11      220.78      219.04      6.06 o 
   4   2  11        5.91        4.75      1.79 o 
   5   2  11        5.34       10.35      2.47 o 
   6   2  11       16.80       14.54      2.93 o 
   7   2  11       63.69       74.04      6.57 o 
   8   2  11       14.70       13.90      3.10 o 
 -10   3  11        2.73        2.78      3.08 o 
  -9   3  11       16.02        7.58      3.00 o 
  -8   3  11        0.01       -1.32      1.75 o 
  -7   3  11        0.03       -1.72      1.72 o 
  -6   3  11       21.62       10.63      2.29 o 
  -5   3  11       68.22       67.92      4.56 o 
  -4   3  11       27.31       23.56      3.50 o 
  -3   3  11      101.43       94.86      4.22 o 
  -2   3  11       53.69       42.77      3.37 o 
  -1   3  11      106.20       92.18      3.99 o 
   0   3  11      252.95      239.54      5.78 o 
   1   3  11       63.31       62.80      3.58 o 
   2   3  11      142.02      145.48      4.96 o 
   3   3  11        9.30       12.83      2.20 o 
   4   3  11        1.52        1.70      1.52 o 
   5   3  11       73.24       70.43      4.50 o 
   6   3  11       11.48       14.20      2.89 o 
   7   3  11        0.00        0.74      2.22 o 
   8   3  11       21.96       23.20      3.80 o 
  -9   4  11        0.08        2.08      2.31 o 
  -8   4  11        2.05       -0.12      1.98 o 
  -7   4  11       39.07       35.83      4.50 o 
  -6   4  11       37.50       35.74      3.81 o 
  -5   4  11      485.97      534.90     11.90 o 
  -4   4  11        8.49        6.39      2.67 o 
  -3   4  11      136.82      145.84      5.02 o 
  -2   4  11       57.49       61.91      4.04 o 
  -1   4  11        0.29       -0.09      1.64 o 
   0   4  11      740.04      732.27     10.61 o 
   1   4  11      529.18      535.46      9.26 o 
   2   4  11        0.54        0.12      1.32 o 
   3   4  11      198.02      199.03      6.62 o 
   4   4  11        0.70       -0.62      1.85 o 
   5   4  11       39.93       39.79      3.69 o 
   6   4  11        1.68        0.68      2.07 o 
   7   4  11       70.39       75.34      6.97 o 
  -9   5  11        3.68        2.42      5.13 o 
  -8   5  11       30.68       30.40      4.57 o 
  -7   5  11        2.97        5.61      3.93 o 
  -6   5  11        0.09       -0.42      1.85 o 
  -5   5  11       19.40       18.97      2.56 o 
  -4   5  11       11.57        7.56      1.77 o 
  -3   5  11       23.03       18.16      2.39 o 
  -2   5  11        2.34        2.60      1.51 o 
  -1   5  11       48.63       50.26      4.78 o 
   0   5  11        8.21       15.28      2.97 o 
   1   5  11       15.24       13.70      2.42 o 
   2   5  11       22.44       18.76      2.57 o 
   3   5  11        8.63       12.32      2.26 o 
   4   5  11       29.62       27.36      3.47 o 
   5   5  11       61.32       61.66      4.50 o 
   6   5  11       61.12       57.12      4.63 o 
   7   5  11        7.63        4.92      2.62 o 
  -8   6  11        1.43        1.67      2.64 o 
  -7   6  11      109.20       97.37      7.52 o 
  -6   6  11        0.05        1.00      1.59 o 
  -5   6  11       13.55       13.17      2.46 o 
  -4   6  11        4.27        2.38      1.72 o 
  -3   6  11       48.51       45.69      4.22 o 
  -2   6  11        0.80        3.91      2.33 o 
  -1   6  11       95.70      112.20      9.04 o 
   0   6  11       24.46       32.93      4.29 o 
   1   6  11       82.82       93.05      7.00 o 
   2   6  11       92.34       88.02      5.47 o 
   3   6  11       23.74       22.53      2.89 o 
   4   6  11        3.84        5.01      2.19 o 
   5   6  11       46.89       44.00      3.92 o 
   6   6  11        0.74        4.91      2.25 o 
  -7   7  11       16.91       23.15      4.49 o 
  -6   7  11        0.83       -0.34      1.67 o 
  -5   7  11        9.57        6.29      2.77 o 
  -4   7  11        0.12        2.35      1.87 o 
  -3   7  11       42.98       44.51      6.25 o 
  -2   7  11       52.23       60.00      4.97 o 
  -1   7  11        0.64       -1.16      1.91 o 
   0   7  11      111.45      125.88     11.77 o 
   1   7  11        5.06        1.85      2.27 o 
   2   7  11       43.78       41.67      9.82 o 
   3   7  11        2.95        3.18      2.74 o 
   4   7  11        7.43       13.73      3.57 o 
   5   7  11       33.25       36.15      4.36 o 
  -6   8  11        1.07        0.25      2.18 o 
  -5   8  11        1.06        0.91      2.16 o 
  -4   8  11        0.53        2.21      2.18 o 
  -3   8  11        1.64        3.44      2.21 o 
  -2   8  11        0.87       -0.19      1.94 o 
  -1   8  11        3.64        4.13      2.49 o 
   0   8  11        7.37        2.06      2.34 o 
   1   8  11       16.65       18.51      3.71 o 
   2   8  11       18.56       14.55      4.25 o 
   3   8  11       55.51       47.65      5.60 o 
   4   8  11        4.81        5.57      2.90 o 
  -4   9  11        4.46        2.95      2.89 o 
  -3   9  11       10.50       10.35      3.17 o 
  -2   9  11        1.71        4.25      2.48 o 
  -1   9  11        0.20        2.16      2.65 o 
   0   9  11        0.48        0.19      2.66 o 
   1   9  11       14.26       11.13      3.77 o 
   2   9  11       35.54       56.31     11.06 o 
 -10   0  12        2.36        5.13      4.86 o 
  -9   0  12       11.64       17.83      6.33 o 
  -8   0  12      133.40      159.10     15.13 o 
  -7   0  12        1.74        6.25      4.42 o 
  -6   0  12      167.64      170.08     13.41 o 
  -5   0  12       15.30       11.62      4.67 o 
  -4   0  12        0.38        2.27      2.19 o 
  -3   0  12     2041.86     1945.51     30.12 o 
  -2   0  12      832.68      821.17     13.66 o 
  -1   0  12      335.11      329.51      8.57 o 
   0   0  12      508.83      537.26     11.25 o 
   1   0  12      206.20      211.90      7.04 o 
   2   0  12      368.08      333.67     11.81 o 
   3   0  12        4.40       -0.08      2.30 o 
   4   0  12       27.95       22.56      4.57 o 
   5   0  12        8.92        5.30      3.29 o 
   6   0  12      296.22      317.79     14.11 o 
   7   0  12        9.21        7.06      3.83 o 
   8   0  12       21.65       11.64      4.34 o 
 -10   1  12        6.83        3.49      4.24 o 
  -9   1  12        1.62        4.12      2.78 o 
  -8   1  12       21.24       18.35      6.70 o 
  -7   1  12       52.97       58.68      9.31 o 
  -6   1  12       11.54        9.34      2.24 o 
  -5   1  12        0.50        1.12      1.51 o 
  -4   1  12        0.32        0.75      1.67 o 
  -3   1  12      332.49      328.94      7.76 o 
  -2   1  12      389.82      393.34      7.37 o 
  -1   1  12      102.29      101.15      3.67 o 
   0   1  12       22.53       20.90      2.74 o 
   1   1  12       46.29       38.15      3.02 o 
   2   1  12      100.69       80.15      4.10 o 
   3   1  12      247.04      223.67     10.13 o 
   4   1  12        1.95        0.71      1.79 o 
   5   1  12        6.86        2.34      2.11 o 
   6   1  12       11.23       13.66      3.01 o 
   7   1  12        2.21        1.96      2.13 o 
   8   1  12        2.93        6.68      2.82 o 
 -10   2  12        7.47       -0.70      3.25 o 
  -9   2  12        0.06       -3.65      3.65 o 
  -8   2  12       14.62       12.88      8.58 o 
  -7   2  12       41.14       34.76      3.68 o 
  -6   2  12       99.17       93.07      8.18 o 
  -5   2  12       74.33       75.23      4.78 o 
  -4   2  12      463.48      462.49      9.92 o 
  -3   2  12        1.94        1.42      1.46 o 
  -2   2  12        9.58        8.29      1.72 o 
  -1   2  12      726.60      666.07      9.89 o 
   0   2  12      150.45      149.43      5.00 o 
   1   2  12       27.74       24.97      2.59 o 
   2   2  12       90.67       80.32      4.21 o 
   3   2  12       55.22       60.26      3.99 o 
   4   2  12       52.33       59.59      4.84 o 
   5   2  12       32.85       33.66      4.48 o 
   6   2  12        2.63        3.48      2.27 o 
   7   2  12       31.44       21.90      3.57 o 
  -9   3  12       82.28       93.82      9.50 o 
  -8   3  12        0.07        2.26      2.31 o 
  -7   3  12       15.01       13.64      2.65 o 
  -6   3  12       48.34       34.60      3.63 o 
  -5   3  12       64.09       63.01      4.63 o 
  -4   3  12       48.54       53.25      4.03 o 
  -3   3  12      110.19      106.95      5.05 o 
  -2   3  12        1.25       -0.63      1.24 o 
  -1   3  12      145.66      147.00      6.59 o 
   0   3  12       74.55       93.44      4.17 o 
   1   3  12        0.33        0.29      1.27 o 
   2   3  12       11.64        9.17      2.95 o 
   3   3  12      151.73      151.16      7.63 o 
   4   3  12      265.40      265.37      8.21 o 
   5   3  12      180.95      188.98      7.67 o 
   6   3  12        8.36        3.30      2.28 o 
   7   3  12       32.43       45.00      4.89 o 
  -9   4  12        0.22       -2.17      2.17 o 
  -8   4  12       16.34       20.26      4.22 o 
  -7   4  12       25.52       23.48      4.59 o 
  -6   4  12        5.85        9.32      2.36 o 
  -5   4  12        2.75        8.41      2.25 o 
  -4   4  12        1.63        0.18      1.42 o 
  -3   4  12       10.85        9.74      2.00 o 
  -2   4  12       34.97       25.46      3.46 o 
  -1   4  12       20.75       16.60      3.58 o 
   0   4  12      240.97      257.05      8.84 o 
   1   4  12       11.04        4.74      1.73 o 
   2   4  12        0.28        0.28      1.42 o 
   3   4  12       22.13       17.49      2.54 o 
   4   4  12        0.12        1.64      1.60 o 
   5   4  12       87.56       87.64     10.18 o 
   6   4  12       25.08       14.80      3.18 o 
   7   4  12        8.74        5.79      2.70 o 
  -8   5  12        2.13        2.53      2.26 o 
  -7   5  12        3.57        0.34      1.85 o 
  -6   5  12        1.69        1.39      1.80 o 
  -5   5  12        1.05       -0.58      1.48 o 
  -4   5  12        9.78        9.72      2.11 o 
  -3   5  12       42.63       41.81      5.93 o 
  -2   5  12        0.14        0.42      1.77 o 
  -1   5  12      107.57      103.89      6.65 o 
   0   5  12        0.24       -1.28      1.80 o 
   1   5  12      371.29      382.19     11.39 o 
   2   5  12        4.64        1.85      1.67 o 
   3   5  12       62.24       71.77      6.74 o 
   4   5  12        6.02        3.84      2.20 o 
   5   5  12       23.40       28.92      3.35 o 
   6   5  12        6.85        6.42      2.31 o 
  -8   6  12        0.02        0.37      2.18 o 
  -7   6  12       10.28        6.13      2.60 o 
  -6   6  12       57.98       70.31      5.61 o 
  -5   6  12        0.52        1.48      1.68 o 
  -4   6  12       59.91       57.14      4.83 o 
  -3   6  12        2.29        5.50      2.11 o 
  -2   6  12        9.12        9.07      6.03 o 
  -1   6  12       31.08       22.29      3.72 o 
   0   6  12       18.43       24.96      4.04 o 
   1   6  12       35.95       36.24      5.69 o 
   2   6  12       48.39       55.42      5.14 o 
   3   6  12       15.18       18.35      3.06 o 
   4   6  12        1.02        0.90      1.96 o 
   5   6  12        2.70        3.59      2.15 o 
  -7   7  12       19.54       14.50      5.58 o 
  -6   7  12        0.00        1.15      1.85 o 
  -5   7  12        1.98        3.48      2.62 o 
  -4   7  12        0.25       -1.71      1.71 o 
  -3   7  12        0.98        3.67      2.07 o 
  -2   7  12        3.08        1.70      3.20 o 
  -1   7  12       11.18       13.40      3.49 o 
   0   7  12       12.10       10.03      3.75 o 
   1   7  12       16.05       17.79      3.65 o 
   2   7  12       27.88       33.87      4.84 o 
   3   7  12       37.10       39.01      4.45 o 
   4   7  12        5.74        4.35      2.97 o 
  -5   8  12        0.27        0.57      2.24 o 
  -4   8  12       11.34        8.51      2.85 o 
  -3   8  12        3.77        3.40      2.34 o 
  -2   8  12       34.90       42.25      5.72 o 
  -1   8  12        9.75        9.32      3.69 o 
   0   8  12        1.82        1.50      2.88 o 
   1   8  12        0.22        6.26      2.96 o 
   2   8  12        0.05        0.44      2.31 o 
   3   8  12        7.11        9.99      5.05 o 
  -2   9  12        0.26       -2.35      2.35 o 
  -1   9  12       21.64       21.74      4.44 o 
   0   9  12        0.20       -0.52      2.93 o 
  -9   1  13        0.00        2.07      2.94 o 
  -8   1  13       29.75       29.66      5.59 o 
  -7   1  13        7.02        7.82      3.59 o 
  -6   1  13       39.38       36.45      8.95 o 
  -5   1  13        1.14       -1.58      1.58 o 
  -4   1  13      544.20      545.72     18.88 o 
  -3   1  13       15.75       20.40      2.77 o 
  -2   1  13      204.26      204.65      5.55 o 
  -1   1  13       67.26       78.93      3.49 o 
   0   1  13       23.58       32.52      3.19 o 
   1   1  13      147.43      131.18      5.46 o 
   2   1  13      357.64      339.33      7.69 o 
   3   1  13      308.07      283.70      8.45 o 
   4   1  13      190.21      198.71      7.62 o 
   5   1  13       40.51       40.93      4.47 o 
   6   1  13       42.61       35.33      4.36 o 
   7   1  13       29.90       44.21      5.28 o 
  -9   2  13        5.50        3.14      3.19 o 
  -8   2  13        6.00        6.66      3.25 o 
  -7   2  13       60.12       57.07      5.52 o 
  -6   2  13       46.18       47.49      4.23 o 
  -5   2  13        7.53        5.13      1.79 o 
  -4   2  13       81.04       71.75      5.55 o 
  -3   2  13       13.26       16.96      2.57 o 
  -2   2  13       70.76       80.64      4.54 o 
  -1   2  13      404.03      438.64      8.23 o 
   0   2  13       56.19       57.60      3.64 o 
   1   2  13      338.07      337.45      7.57 o 
   2   2  13       30.36       23.68      2.68 o 
   3   2  13        2.72        3.43      1.72 o 
   4   2  13       55.82       58.91      4.91 o 
   5   2  13       67.44       81.03     11.57 o 
   6   2  13        0.43        1.06      2.14 o 
   7   2  13       25.81       20.46      3.77 o 
  -9   3  13        0.00       -0.34      2.84 o 
  -8   3  13        0.08       -0.19      1.89 o 
  -7   3  13        0.03       -0.58      1.52 o 
  -6   3  13       23.25       22.26      3.21 o 
  -5   3  13       26.05       25.22      3.34 o 
  -4   3  13       10.12       10.78      2.73 o 
  -3   3  13       50.36       57.06      4.19 o 
  -2   3  13        6.51        1.00      1.53 o 
  -1   3  13      155.38      146.42      6.89 o 
   0   3  13      508.83      485.35     10.29 o 
   1   3  13        0.00       -0.38      1.37 o 
   2   3  13        9.45        8.13      2.16 o 
   3   3  13        1.41        0.93      1.55 o 
   4   3  13        3.22        4.07      2.01 o 
   5   3  13       17.51       16.61      4.03 o 
   6   3  13       36.96       29.83      4.12 o 
  -9   4  13        2.04       -0.60      2.20 o 
  -8   4  13        0.30       -1.51      2.00 o 
  -7   4  13        1.92        3.11      1.96 o 
  -6   4  13       14.09        8.27      2.42 o 
  -5   4  13      143.45      145.20      6.91 o 
  -4   4  13        1.54        0.23      1.34 o 
  -3   4  13       36.50       32.96      5.10 o 
  -2   4  13       32.52       29.41      3.94 o 
  -1   4  13       99.24      111.47      6.74 o 
   0   4  13        6.71        6.59      2.52 o 
   1   4  13       46.74       42.08      3.45 o 
   2   4  13        0.07        0.77      1.53 o 
   3   4  13       39.97       47.78      3.95 o 
   4   4  13       17.11       10.22      2.66 o 
   5   4  13       41.27       30.71      4.97 o 
   6   4  13        0.24        1.35      2.49 o 
  -8   5  13        5.01        8.23      2.81 o 
  -7   5  13       11.99       11.12      4.06 o 
  -6   5  13       49.95       63.54      5.38 o 
  -5   5  13       47.56       44.56      4.39 o 
  -4   5  13        6.43        8.13      2.31 o 
  -3   5  13       14.02        9.76      2.88 o 
  -2   5  13        0.65       -1.75      1.75 o 
  -1   5  13        5.30        1.50      2.10 o 
   0   5  13        7.20        8.53      2.95 o 
   1   5  13       70.37       67.62      5.95 o 
   2   5  13        9.08       11.15      2.68 o 
   3   5  13       15.47       10.42      2.46 o 
   4   5  13        8.93        9.56      2.61 o 
   5   5  13       24.02       16.36      2.90 o 
  -7   6  13       10.85        7.10      2.70 o 
  -6   6  13        0.14       -1.91      1.91 o 
  -5   6  13        1.12        3.90      2.13 o 
  -4   6  13        0.73        4.65      2.10 o 
  -3   6  13        5.46       -0.10      1.95 o 
  -2   6  13        0.81       -1.08      2.01 o 
  -1   6  13       37.35       51.77      8.00 o 
   0   6  13        4.70        4.19      2.44 o 
   1   6  13        0.69        0.04      2.25 o 
   2   6  13        8.22        2.02      2.64 o 
   3   6  13        2.91        1.34      2.08 o 
   4   6  13        2.48        2.60      2.38 o 
   5   6  13        2.62        2.62      2.20 o 
  -6   7  13        1.56        1.11      3.44 o 
  -5   7  13        6.36        3.23      2.35 o 
  -4   7  13       12.81        7.56      2.62 o 
  -3   7  13        1.96        2.79      2.47 o 
  -2   7  13       40.60       60.26      6.05 o 
  -1   7  13        1.39        0.38      2.25 o 
   0   7  13       31.35       42.37      5.40 o 
   1   7  13       13.99       11.98      3.49 o 
   2   7  13       69.10       80.93      7.19 o 
   3   7  13        0.12        3.23      2.69 o 
  -4   8  13        1.58        1.09      2.36 o 
  -3   8  13       36.94       44.35      6.47 o 
  -2   8  13        1.65       -0.31      2.55 o 
  -1   8  13       55.69       66.36      6.71 o 
   0   8  13        2.66        2.53      2.76 o 
   1   8  13       35.89       35.67      5.24 o 
   2   8  13        1.66        3.36      6.04 o 
  -9   0  14        1.47        0.42      3.94 o 
  -8   0  14       38.31       39.17      9.24 o 
  -7   0  14       27.43       23.31      7.08 o 
  -6   0  14        4.79        3.92      4.40 o 
  -5   0  14        0.24        3.11      3.65 o 
  -4   0  14        3.03        0.26      3.05 o 
  -3   0  14        0.61        3.69      2.64 o 
  -2   0  14      216.96      216.79      9.61 o 
  -1   0  14       20.66       18.23      2.97 o 
   0   0  14      343.51      362.44      9.93 o 
   1   0  14        2.46       -1.57      3.48 o 
   2   0  14      256.00      221.08     10.67 o 
   3   0  14      267.07      256.10     11.71 o 
   4   0  14      116.19      124.04     10.69 o 
   5   0  14       32.69       22.02      5.20 o 
   6   0  14      128.99      122.90     11.02 o 
  -9   1  14        3.72        5.01      3.68 o 
  -8   1  14        1.32        2.73      2.85 o 
  -7   1  14        0.15       -0.64      3.86 o 
  -6   1  14        0.01        2.72      2.79 o 
  -5   1  14        4.73        2.50      2.39 o 
  -4   1  14       54.50       47.56      4.79 o 
  -3   1  14      136.40      140.53      7.10 o 
  -2   1  14      223.59      209.96      6.71 o 
  -1   1  14       50.87       45.78      3.39 o 
   0   1  14        8.52        7.07      1.92 o 
   1   1  14        5.84        5.89      1.82 o 
   2   1  14       20.19       21.40      3.12 o 
   3   1  14        7.29        3.84      2.15 o 
   4   1  14        0.41       -1.82      1.82 o 
   5   1  14       22.88       24.52      3.77 o 
   6   1  14       19.65       15.72      3.42 o 
  -9   2  14        0.21       -3.07      3.07 o 
  -8   2  14        0.00        0.62      2.80 o 
  -7   2  14        0.85        0.96      2.55 o 
  -6   2  14        7.20        8.65      3.08 o 
  -5   2  14        0.17        2.79      2.54 o 
  -4   2  14       10.70       15.32      3.22 o 
  -3   2  14        9.55        9.10      2.70 o 
  -2   2  14      128.25      114.39      5.43 o 
  -1   2  14        7.08       10.50      2.53 o 
   0   2  14      156.99      164.46      9.97 o 
   1   2  14       47.71       48.40      3.80 o 
   2   2  14        0.45       -0.65      1.53 o 
   3   2  14        8.32        4.79      2.35 o 
   4   2  14      194.64      180.85      7.98 o 
   5   2  14        0.35        1.76      2.74 o 
   6   2  14       23.34       22.24      3.79 o 
  -8   3  14        0.57        0.11      2.87 o 
  -7   3  14       11.46        8.02      2.29 o 
  -6   3  14        1.35        0.78      1.89 o 
  -5   3  14      173.13      172.66     12.76 o 
  -4   3  14       53.85       52.74      7.42 o 
  -3   3  14        2.94       -0.66      1.63 o 
  -2   3  14       10.01       11.07      2.87 o 
  -1   3  14        0.06       -0.22      1.83 o 
   0   3  14        8.88        8.15      2.24 o 
   1   3  14       50.61       47.41      4.30 o 
   2   3  14       11.75        6.59      2.21 o 
   3   3  14       73.14       80.07      8.11 o 
   4   3  14       13.12       13.79      3.18 o 
   5   3  14        7.25        4.76      2.50 o 
   6   3  14        0.77        0.81      2.57 o 
  -8   4  14       12.02       13.01      3.06 o 
  -7   4  14        7.85        9.84      2.63 o 
  -6   4  14        6.92        5.43      2.94 o 
  -5   4  14        0.02        0.44      2.07 o 
  -4   4  14        1.07       -1.95      1.95 o 
  -3   4  14        1.38       -1.16      1.78 o 
  -2   4  14       35.49       46.49      4.99 o 
  -1   4  14       18.28       13.90      4.00 o 
   0   4  14       18.79       20.81      3.58 o 
   1   4  14       38.12       40.41      4.82 o 
   2   4  14       11.41        8.26      2.27 o 
   3   4  14        0.01        0.55      1.81 o 
   4   4  14       24.73       27.99      3.35 o 
   5   4  14       19.01       18.61      4.60 o 
  -7   5  14       41.90       51.99      5.04 o 
  -6   5  14        9.82        6.20      2.44 o 
  -5   5  14        0.06        1.24      1.86 o 
  -4   5  14        0.01        0.58      2.19 o 
  -3   5  14        0.69        0.85      2.15 o 
  -2   5  14        2.53        2.62      3.33 o 
  -1   5  14       23.36       33.30      4.44 o 
   0   5  14       15.91        7.19      5.64 o 
   1   5  14       12.80       15.81      3.53 o 
   2   5  14        0.88        0.44      2.35 o 
   3   5  14        5.67        3.44      2.06 o 
   4   5  14        1.08        1.24      2.34 o 
   5   5  14       34.16       34.37      5.32 o 
  -6   6  14       22.48       20.22      3.84 o 
  -5   6  14        1.73        3.23      2.55 o 
  -4   6  14       22.93       30.54      3.94 o 
  -3   6  14        3.07        5.79      2.72 o 
  -2   6  14      131.05      158.06      8.90 o 
  -1   6  14       17.07       24.98      4.33 o 
   0   6  14       34.98       40.33      5.23 o 
   1   6  14       11.95       18.82      4.60 o 
   2   6  14       34.28       49.23      5.71 o 
   3   6  14       36.04       30.36      4.97 o 
   4   6  14        0.89        3.89      3.93 o 
  -5   7  14        0.72        1.42      2.42 o 
  -4   7  14       16.68       14.99      3.15 o 
  -3   7  14       13.13       14.10      3.72 o 
  -2   7  14        0.03        2.57      2.77 o 
  -1   7  14        1.78        0.49      2.54 o 
   0   7  14       16.77       21.70      4.27 o 
   1   7  14       10.92        6.39      3.29 o 
   2   7  14        5.38        2.35      3.16 o 
  -2   8  14        2.62        5.58      3.82 o 
  -1   8  14        1.67       -0.19      4.51 o 
  -8   1  15       14.61       11.39      4.46 o 
  -7   1  15        0.29        2.70      3.19 o 
  -6   1  15       40.99       44.26      6.41 o 
  -5   1  15        9.75        6.06      3.19 o 
  -4   1  15       12.98        6.48      2.59 o 
  -3   1  15       32.16       38.40      4.41 o 
  -2   1  15        2.95        2.06      1.80 o 
  -1   1  15        0.37        3.04      1.81 o 
   0   1  15        9.74        7.58      1.93 o 
   1   1  15        1.03        1.64      1.93 o 
   2   1  15       35.45       32.56      3.83 o 
   3   1  15       19.19       20.64      3.32 o 
   4   1  15       34.22       31.45      4.03 o 
   5   1  15       27.97       31.31      4.83 o 
  -8   2  15        5.19        5.21      3.47 o 
  -7   2  15        0.21        3.99      3.41 o 
  -6   2  15        0.97        0.44      2.07 o 
  -5   2  15        8.30        4.74      3.44 o 
  -4   2  15        6.90        8.71      2.88 o 
  -3   2  15      101.12      115.53      9.08 o 
  -2   2  15        0.01        0.22      2.11 o 
  -1   2  15       37.94       36.98      3.80 o 
   0   2  15        1.04        2.24      1.80 o 
   1   2  15        8.07        4.33      1.98 o 
   2   2  15       19.14       16.92      3.06 o 
   3   2  15       29.23       30.91      3.95 o 
   4   2  15        1.36        5.94      2.58 o 
   5   2  15        0.85       -0.84      2.17 o 
  -8   3  15        7.62        2.76      3.67 o 
  -7   3  15        5.03        2.96      2.23 o 
  -6   3  15       14.40       10.23      3.07 o 
  -5   3  15       22.60       30.46      4.27 o 
  -4   3  15       13.01       11.29      3.50 o 
  -3   3  15        4.96        2.26      4.68 o 
  -2   3  15        6.68        7.40      2.55 o 
  -1   3  15        8.66        4.08      2.34 o 
   0   3  15        8.43        7.72      2.65 o 
   1   3  15        2.98        2.06      2.03 o 
   2   3  15        6.24        4.80      2.59 o 
   3   3  15        1.16        1.35      2.16 o 
   4   3  15        0.38        0.74      2.28 o 
   5   3  15       10.40        9.61      3.11 o 
  -7   4  15        3.17        7.36      2.62 o 
  -6   4  15        9.57        5.22      4.41 o 
  -5   4  15        0.53        0.74      2.33 o 
  -4   4  15        1.59        5.59      3.21 o 
  -3   4  15       89.96       92.20      9.25 o 
  -2   4  15        0.25        3.41      2.37 o 
  -1   4  15      163.12      174.13      8.50 o 
   0   4  15       34.69       33.24      4.48 o 
   1   4  15        3.78        3.54      2.57 o 
   2   4  15       15.34       16.19      3.20 o 
   3   4  15        6.12        3.61      2.23 o 
   4   4  15        2.36        3.93      2.63 o 
  -6   5  15       39.41       34.32      4.34 o 
  -5   5  15       30.17       38.06      6.33 o 
  -4   5  15        0.30        6.01      3.06 o 
  -3   5  15        2.92        0.63      3.28 o 
  -2   5  15        1.03        2.59      2.39 o 
  -1   5  15       13.80       11.99      3.17 o 
   0   5  15        7.80       12.45      3.95 o 
   1   5  15        5.76        7.42      3.91 o 
   2   5  15       22.90       20.40      4.22 o 
   3   5  15       14.44       14.98      3.52 o 
   4   5  15        1.99        2.92      3.25 o 
  -5   6  15        4.12        2.33      3.20 o 
  -4   6  15        0.71       -0.18      2.20 o 
  -3   6  15        0.09       -2.02      2.02 o 
  -2   6  15       15.11       11.95      3.86 o 
  -1   6  15        2.29        4.31      3.20 o 
   0   6  15        2.13        3.88      2.79 o 
   1   6  15        6.22        3.25      2.97 o 
   2   6  15        2.48       -1.16      2.84 o 
  -3   7  15       11.14        7.04      3.20 o 
  -2   7  15        0.12       -0.25      2.73 o 
  -1   7  15        0.06        1.67      4.10 o 
   0   7  15       22.29       25.13      4.90 o 
  -8   0  16        1.27       -3.63      4.77 o 
  -7   0  16        3.24        1.91      4.94 o 
  -6   0  16       10.23        4.28      5.04 o 
  -5   0  16       25.67       19.41      6.52 o 
  -4   0  16      150.85      155.34     14.30 o 
  -3   0  16        3.92        4.71      2.91 o 
  -2   0  16      171.59      201.85     10.18 o 
  -1   0  16      101.94      127.33      8.81 o 
   0   0  16        1.17       -1.03      2.50 o 
   1   0  16        8.38       12.33      5.28 o 
   2   0  16       45.83       43.53      7.32 o 
   3   0  16       10.67        3.66      3.85 o 
   4   0  16        2.93        4.79      3.95 o 
   5   0  16        5.20       11.21      5.02 o 
  -8   1  16        5.39        3.24      3.62 o 
  -7   1  16        1.01       -0.25      2.95 o 
  -6   1  16        0.93        1.45      2.90 o 
  -5   1  16        0.26       -3.34      3.34 o 
  -4   1  16        8.24        7.36      2.86 o 
  -3   1  16        7.35        9.43      2.88 o 
  -2   1  16        4.85        2.29      2.20 o 
  -1   1  16        0.08        0.18      2.20 o 
   0   1  16       17.15       11.51      2.81 o 
   1   1  16       27.55       19.81      3.70 o 
   2   1  16       11.27        9.21      2.64 o 
   3   1  16       20.55       28.89      3.97 o 
   4   1  16       30.50       32.17      4.31 o 
   5   1  16        0.01       -1.70      2.85 o 
  -7   2  16       10.94        6.15      3.89 o 
  -6   2  16        0.40        1.65      3.07 o 
  -5   2  16        4.87        9.38      3.14 o 
  -4   2  16       39.28       49.25      5.32 o 
  -3   2  16        7.53        8.64      2.89 o 
  -2   2  16       20.74       17.47      4.37 o 
  -1   2  16        1.81        1.35      2.10 o 
   0   2  16       36.71       32.67      3.85 o 
   1   2  16       22.75       22.64      3.37 o 
   2   2  16        1.32        0.95      2.43 o 
   3   2  16        5.92        3.15      2.65 o 
   4   2  16        0.60       -1.47      2.33 o 
  -7   3  16       11.47        7.82      4.67 o 
  -6   3  16        1.62        1.46      3.06 o 
  -5   3  16        0.00       -2.23      2.23 o 
  -4   3  16       19.86       19.02      6.19 o 
  -3   3  16        8.57        4.94      7.07 o 
  -2   3  16        4.33        3.34      2.61 o 
  -1   3  16        5.50        2.09      2.78 o 
   0   3  16        5.00        5.54      2.68 o 
   1   3  16        6.70        8.26      2.62 o 
   2   3  16       12.82       20.53      4.76 o 
   3   3  16       37.71       34.53      4.32 o 
   4   3  16       12.71       13.94      3.32 o 
  -6   4  16        2.79        2.83      5.29 o 
  -5   4  16        0.00        2.50      3.08 o 
  -4   4  16       36.32       44.00      6.75 o 
  -3   4  16        8.38       13.37      4.28 o 
  -2   4  16        0.33        1.36      2.34 o 
  -1   4  16        0.04        0.98      2.95 o 
   0   4  16       23.07       28.50      4.47 o 
   1   4  16       35.41       43.05      5.41 o 
   2   4  16        0.11        0.97      2.50 o 
   3   4  16        0.06        2.04      2.55 o 
  -5   5  16        0.01        3.60      6.32 o 
  -4   5  16        4.63        2.05      7.23 o 
  -3   5  16        0.76       -0.75      2.54 o 
  -2   5  16        1.20        1.61      2.63 o 
  -1   5  16        3.51        1.14      2.58 o 
   0   5  16        8.24       11.06      3.70 o 
   1   5  16       19.78       15.30      4.01 o 
   2   5  16       34.66       39.30      5.48 o 
  -4   6  16       21.74       24.28      8.24 o 
  -3   6  16        0.34       -0.79      2.60 o 
  -2   6  16      128.10      136.12     13.25 o 
  -1   6  16       62.29       70.71      7.05 o 
   0   6  16        2.60        5.66      3.25 o 
   1   6  16        3.05        7.97      3.77 o 
  -7   1  17        3.69        7.27      3.96 o 
  -6   1  17        4.53        2.27      3.51 o 
  -5   1  17       25.21       22.98      5.05 o 
  -4   1  17       24.55       19.76     11.65 o 
  -3   1  17       16.52       16.53      3.57 o 
  -2   1  17       14.91       12.77      3.98 o 
  -1   1  17       14.98       15.07      3.51 o 
   0   1  17        0.83        5.38      2.78 o 
   1   1  17       26.14       23.71      6.53 o 
   2   1  17       28.47       30.22      4.07 o 
   3   1  17       46.52       61.34      5.71 o 
  -6   2  17        0.00        0.22      4.69 o 
  -5   2  17       65.93       77.69      6.92 o 
  -4   2  17        4.65        3.60      2.84 o 
  -3   2  17       22.69       24.47      5.15 o 
  -2   2  17       20.85       30.96      5.55 o 
  -1   2  17       14.79       22.19      5.01 o 
   0   2  17       35.48       46.22      5.37 o 
   1   2  17        6.17        0.63      2.83 o 
   2   2  17        1.83        3.13      2.51 o 
   3   2  17        7.20        6.64      3.31 o 
  -6   3  17        0.01       -2.09      2.70 o 
  -5   3  17        1.41       -1.07      2.50 o 
  -4   3  17        1.87       -0.17      5.59 o 
  -3   3  17        0.01       -1.80      3.12 o 
  -2   3  17        3.48        1.85      6.39 o 
  -1   3  17       13.23       14.30      3.53 o 
   0   3  17       13.02       17.90      3.89 o 
   1   3  17       31.30       50.03      5.91 o 
   2   3  17       16.03       25.84      4.54 o 
   3   3  17        0.01        2.30      3.08 o 
  -5   4  17       12.02       10.17      4.59 o 
  -4   4  17        0.08        2.00      3.67 o 
  -3   4  17       66.51       94.32      9.73 o 
  -2   4  17       22.22       27.44      6.00 o 
  -1   4  17        1.27        2.63      4.54 o 
   0   4  17        4.45        4.85      3.23 o 
   1   4  17        0.42        0.61      2.69 o 
   2   4  17        0.39        0.44      2.82 o 
  -4   5  17        7.39       17.60      5.05 o 
  -3   5  17        1.53        5.77      3.97 o 
  -2   5  17        2.25       -0.18      2.73 o 
  -1   5  17        2.92        2.17      2.80 o 
   0   5  17       14.03       14.85      3.91 o 
  -6   0  18       62.45       52.62     10.65 o 
  -5   0  18        6.79       16.36      6.85 o 
  -4   0  18        0.96       -3.42      4.44 o 
  -3   0  18        9.95       12.87      6.19 o 
  -2   0  18        2.10        1.16      4.77 o 
  -1   0  18       14.26       17.14      6.66 o 
   0   0  18        0.14       -1.29      4.34 o 
   1   0  18        0.01        5.40      5.48 o 
   2   0  18        0.43       -3.24      3.24 o 
  -5   1  18       12.11        8.23      4.18 o 
  -4   1  18        3.05        8.59      3.97 o 
  -3   1  18       11.63        9.17      4.12 o 
  -2   1  18       23.09       24.17      5.22 o 
  -1   1  18       22.84       19.47      7.70 o 
   0   1  18        0.08        2.69      3.69 o 
   1   1  18        0.86       -0.68      2.88 o 
   2   1  18        0.84        2.27      2.81 o 
  -5   2  18        7.86        6.51      4.11 o 
  -4   2  18       16.52       15.91     10.88 o 
  -3   2  18       12.43       14.01      5.33 o 
  -2   2  18        1.40        5.18      3.51 o 
  -1   2  18        3.60       -1.26      3.22 o 
   0   2  18        7.44        5.22      3.76 o 
   1   2  18        1.63        7.12      3.50 o 
   2   2  18       39.96       46.25      6.13 o 
  -4   3  18       32.80       29.97     10.39 o 
  -3   3  18       20.74       25.95      5.80 o 
  -2   3  18        4.80        0.30      3.58 o 
  -1   3  18       17.36       13.06     11.45 o 
   0   3  18       35.33       34.20      5.11 o 
   1   3  18        5.53        6.87      4.53 o 
  -3   4  18       20.10       29.72      6.25 o 
  -2   4  18        2.62        3.33      3.94 o 
  -1   4  18        3.24        3.10      3.06 o 
  -3   1  19        1.98        3.32      5.42 o 
  -2   1  19        0.36       -0.39      5.75 o 
  -1   1  19       14.23       17.71      7.72 o 
  -2   2  19       11.59       15.29      4.87 o 
                                                 
